# Supplementary material for: Crystal structure of N′-[(E)-(4-chloro­phen­yl)(phen­yl)methyl­idene]-4-methyl­benzene­sulfono­hydrazide
Source: Acta Crystallogr E Crystallogr Commun. 2015 Jan 1;71(Pt 1):o45–6. doi: 10.1107/S2056989014026723 (PMC4331850; doi:10.1107/S2056989014026723)
Supplement: Supplementary file 1 [file e-71-00o45-sup1.cif]

##############################################################################
#                                                                            #
# This CIF contains the data in a paper accepted for publication in          #
# Acta Crystallographica Section E. It conforms to the requirements of       #
# Notes for Authors for Acta Crystallographica Section E, and has been       #
# peer reviewed under the auspices of the IUCr Commission on Journals.       #
#                                                                            #
# Full details of the Crystallographic Information File format               #
# are given in the paper "The Crystallographic Information File (CIF):       #
# a New Standard Archive File for Crystallography" by S. R. Hall, F. H.      #
# Allen and I. D. Brown [Acta Cryst. (1991), A47, 655-685].                  #
#                                                                            #
# The current version of the core CIF dictionary is obtainable from          #
# ftp://ftp.iucr.org/pub/cif_core.dic.                                       #
#                                                                            #
# Software is freely available for graphical display of the structure(s)     #
# in this CIF. For information consult the CIF software page                 #
# http://www.iucr.org/resources/cif/software.                                #
#                                                                            #
# This file may be used for bona fide research purposes within the           #
# scientific community so long as proper attribution is given to the journal # 
# article from which it was obtained.                                        #
#                                                                            #
##############################################################################
data_I
_audit_creation_method     SHELXL-97
_journal_date_recd_electronic     2014-10-16
_journal_date_accepted     2014-12-05
_journal_name_full     'Acta Crystallographica, Section E'
_journal_year     2015
_journal_volume     71
_journal_issue      1
_journal_page_first     o45
_journal_page_last     o46
_journal_paper_category     HO
_journal_paper_doi     10.1107/S2056989014026723
_journal_coeditor_code     ZS2319
_publ_contact_author_name     'P. Srinivasan'
_publ_contact_author_address
;
Department of Physics
University College of Engineering Panruti
Tamil Nadu 607 106
India
;
_publ_contact_author_email     sril35@gmail.com
_publ_contact_author_phone     '9488046400'
_publ_section_title
;\
Crystal structure of
<i>N</i>'-[(<i>E</i>)-(4-chlorophenyl)(phenyl)methylidene]-4-\
methylbenzenesulfonohydrazide
;
loop_
    _publ_author_name
    _publ_author_footnote
    _publ_author_address
    'Balaji, J.' .
;
Department of Physics
UCEP
Panruti 607 106
TamilNadu
India
;
    'Prabu, S.' .
;
Department of Physics
UCEP
Panruti 607 106
TamilNadu
India
;
    'Xavier, J. J. F.' .
;
Department of Chemistry
UCEP
Panruti 607 106
TamilNadu
India
;
    'Srinivasan, P.' .
;
Department of Physics
UCEP
Panruti 607 106
TamilNadu
India
;
_database_code_depnum_ccdc_archive     'CCDC 1037752'
_chemical_name_systematic
;\
<i>N</i>'-[(<i>E</i>)-(4-Chlorophenyl)(phenyl)methylidene]-\
4-methylbenzenesulfonohydrazide
;
_chemical_name_common     ?
_chemical_formula_moiety     'C20 H17 Cl N2 O2 S'
_chemical_formula_sum     'C20 H17 Cl N2 O2 S'
_chemical_formula_iupac     'C20 H17 Cl N2 O2 S'
_chemical_formula_weight     384.87
_chemical_melting_point     ?
_symmetry_cell_setting     monoclinic
_symmetry_space_group_name_H-M     'P 21/c'
_symmetry_space_group_name_Hall     '-P 2ybc'
loop_
    _symmetry_equiv_pos_as_xyz
    'x, y, z'
    '-x, y+1/2, -z+1/2'
    '-x, -y, -z'
    'x, -y-1/2, z-1/2'
_cell_length_a     12.6808(6)
_cell_length_b     9.3857(5)
_cell_length_c     16.3974(7)
_cell_angle_alpha     90.00
_cell_angle_beta     106.187(2)
_cell_angle_gamma     90.00
_cell_volume     1874.22(16)
_cell_formula_units_Z     4
_cell_measurement_reflns_used     6873
_cell_measurement_theta_min     2.50
_cell_measurement_theta_max     25.24
_cell_measurement_temperature     293(2)
_exptl_crystal_description     block
_exptl_crystal_colour     brown
_exptl_crystal_size_max     0.35
_exptl_crystal_size_mid     0.30
_exptl_crystal_size_min     0.25
_exptl_crystal_density_diffrn     1.364
_exptl_crystal_density_meas     ?
_exptl_crystal_density_method     'not measured'
_exptl_crystal_F_000     800
_exptl_absorpt_coefficient_mu     0.332
_exptl_absorpt_correction_type     multi-scan
_exptl_absorpt_process_details
;
(SADABS; Sheldrick, 1996)
;
_exptl_absorpt_correction_T_min     0.8907
_exptl_absorpt_correction_T_max     0.9299
_exptl_special_details     ?
_diffrn_ambient_temperature     293(2)
_diffrn_radiation_type     MoK\a
_diffrn_radiation_wavelength     0.71073
_diffrn_radiation_source     'fine-focus sealed tube'
_diffrn_radiation_monochromator     graphite
_diffrn_measurement_device_type     'Bruker Kappa APEXII CCD'
_diffrn_measurement_method     '\w and \f scans'
_diffrn_detector_area_resol_mean     ?
_diffrn_reflns_number     21401
_diffrn_reflns_av_R_equivalents     0.0320
_diffrn_reflns_av_sigmaI/netI     0.0244
_diffrn_reflns_theta_min     2.53
_diffrn_reflns_theta_max     25.00
_diffrn_reflns_theta_full     25.00
_diffrn_measured_fraction_theta_max     1.000
_diffrn_measured_fraction_theta_full     1.000
_diffrn_reflns_limit_h_min     -15
_diffrn_reflns_limit_h_max     15
_diffrn_reflns_limit_k_min     -11
_diffrn_reflns_limit_k_max     11
_diffrn_reflns_limit_l_min     -18
_diffrn_reflns_limit_l_max     19
_diffrn_standards_number     0
_diffrn_standards_interval_count     .
_diffrn_standards_interval_time     .
_diffrn_standards_decay_%     ?
_refine_special_details
;
Refinement of <i>F</i>^2^ against ALL reflections. The weighted <i>R</i>-factor
<i>wR</i> and goodness of fit <i>S</i> are based on <i>F</i>^2^, conventional
<i>R</i>-factors <i>R</i> are based on <i>F</i>, with <i>F</i> set to zero for
negative <i>F</i>^2^. The threshold expression of <i>F</i>^2^ >
\s(<i>F</i>^2^) is used only for calculating <i>R</i>-factors(gt) <i>etc</i>.
and is not relevant to the choice of reflections for refinement.
<i>R</i>-factors based on <i>F</i>^2^ are statistically about twice as large
as those based on <i>F</i>, and <i>R</i>- factors based on ALL data will be
even larger.
;
_reflns_number_total     3300
_reflns_number_gt     2416
_reflns_threshold_expression     I>2\s(I)
_refine_ls_structure_factor_coef     Fsqd
_refine_ls_matrix_type     full
_refine_ls_R_factor_all     0.0625
_refine_ls_R_factor_gt     0.0389
_refine_ls_wR_factor_gt     0.0869
_refine_ls_wR_factor_ref     0.1046
_refine_ls_goodness_of_fit_ref     1.055
_refine_ls_restrained_S_all     1.061
_refine_ls_number_reflns     3300
_refine_ls_number_parameters     253
_refine_ls_number_restraints     4
_refine_ls_hydrogen_treatment     mixed
_refine_ls_weighting_scheme     calc
_refine_ls_weighting_details
         'calc w=1/[\s^2^(Fo^2^)+(0.0351P)^2^+1.1726P] where P=(Fo^2^+2Fc^2^)/3'
_atom_sites_solution_hydrogens     geom
_atom_sites_solution_primary     direct
_atom_sites_solution_secondary     difmap
_refine_ls_shift/su_max     0.001
_refine_ls_shift/su_mean     0.000
_refine_diff_density_max     0.346
_refine_diff_density_min     -0.325
_refine_ls_extinction_method
;
SHELXL97 (Sheldrick, 2008)
;
_refine_ls_extinction_coef     0.0025(7)
_refine_ls_extinction_expression
                                  'Fc^*^=kFc[1+0.001xFc^2^\l^3^/sin(2\q)]^-1/4^'
loop_
    _atom_type_symbol
    _atom_type_description
    _atom_type_scat_dispersion_real
    _atom_type_scat_dispersion_imag
    _atom_type_scat_source
    'C' 'C' 0.0033 0.0016
                         'International Tables Vol C Tables 4.2.6.8 and 6.1.1.4'
    'H' 'H' 0.0000 0.0000
                         'International Tables Vol C Tables 4.2.6.8 and 6.1.1.4'
    'N' 'N' 0.0061 0.0033
                         'International Tables Vol C Tables 4.2.6.8 and 6.1.1.4'
    'O' 'O' 0.0106 0.0060
                         'International Tables Vol C Tables 4.2.6.8 and 6.1.1.4'
    'S' 'S' 0.1246 0.1234
                         'International Tables Vol C Tables 4.2.6.8 and 6.1.1.4'
    'Cl' 'Cl' 0.1484 0.1585
                         'International Tables Vol C Tables 4.2.6.8 and 6.1.1.4'
_computing_data_collection
;
APEX2 (Bruker, 2004)
;
_computing_cell_refinement
;
APEX2 and SAINT (Bruker, 2004)
;
_computing_data_reduction
;
SAINT and XPREP (Bruker, 2004)
;
_computing_structure_solution
;
SIR92 (Altomare <i>et al.</i>, 1993)
;
_computing_structure_refinement
;
SHELXL97 (Sheldrick, 2008)
;
_computing_molecular_graphics
;
ORTEP-3 for Windows (Farrugia, 2012) and Mercury (Macrae <i>et al.</i>,
2008)
;
_computing_publication_material
;
SHELXL97 (Sheldrick, 2008)
;
loop_
    _atom_site_type_symbol
    _atom_site_label
    _atom_site_fract_x
    _atom_site_fract_y
    _atom_site_fract_z
    _atom_site_U_iso_or_equiv
    _atom_site_adp_type
    _atom_site_calc_flag
    _atom_site_refinement_flags
    _atom_site_occupancy
    _atom_site_symmetry_multiplicity
    _atom_site_disorder_assembly
    _atom_site_disorder_group
    C C1 0.6473(2) 0.5896(3) 0.50383(16) 0.0567(7) Uani d . 1 1 . .
    H H1 0.5830 0.6014 0.5198 0.068 Uiso calc R 1 1 . .
    C C2 0.6980(3) 0.4588(3) 0.51169(18) 0.0650(8) Uani d . 1 1 . .
    H H2 0.6676 0.3825 0.5334 0.078 Uiso calc R 1 1 . .
    C C3 0.7928(3) 0.4383(3) 0.48812(18) 0.0632(7) Uani d . 1 1 . .
    C C4 0.8369(2) 0.5531(3) 0.45737(17) 0.0612(7) Uani d . 1 1 . .
    H H4 0.9013 0.5410 0.4416 0.073 Uiso calc R 1 1 . .
    C C5 0.7885(2) 0.6855(3) 0.44933(16) 0.0510(6) Uani d . 1 1 . .
    H H5 0.8200 0.7621 0.4288 0.061 Uiso calc R 1 1 . .
    C C6 0.69263(19) 0.7028(3) 0.47211(14) 0.0445(6) Uani d . 1 1 . .
    C C7 0.81124(18) 1.0259(2) 0.65813(15) 0.0430(6) Uani d . 1 1 . .
    C C8 0.73683(18) 1.0797(3) 0.70683(14) 0.0429(6) Uani d . 1 1 A .
    C C9 0.7223(2) 1.2238(3) 0.71776(16) 0.0511(6) Uani d . 1 1 . .
    H H9 0.7612 1.2898 0.6953 0.061 Uiso calc R 1 1 . .
    C C10 0.6505(2) 1.2706(3) 0.76179(17) 0.0581(7) Uani d . 1 1 A .
    H H10 0.6405 1.3675 0.7691 0.070 Uiso calc R 1 1 . .
    C C11 0.5943(2) 1.1708(3) 0.79449(16) 0.0587(7) Uani d D 1 1 . .
    C C12 0.6081(2) 1.0282(3) 0.78491(17) 0.0605(7) Uani d . 1 1 A .
    H H12 0.5692 0.9624 0.8077 0.073 Uiso calc R 1 1 . .
    C C13 0.6794(2) 0.9831(3) 0.74156(15) 0.0525(6) Uani d . 1 1 . .
    H H13 0.6895 0.8859 0.7353 0.063 Uiso calc R 1 1 A .
    C C14 0.93096(18) 1.0480(3) 0.68959(15) 0.0453(6) Uani d . 1 1 A .
    C C15 0.9995(2) 1.0041(3) 0.64206(17) 0.0541(7) Uani d . 1 1 . .
    H H15 0.9696 0.9608 0.5897 0.065 Uiso calc R 1 1 . .
    C C16 1.1112(2) 1.0234(3) 0.6711(2) 0.0632(8) Uani d . 1 1 A .
    H H16 1.1566 0.9927 0.6388 0.076 Uiso calc R 1 1 . .
    C C17 1.1549(2) 1.0880(3) 0.7477(2) 0.0699(9) Uani d D 1 1 . .
    H H17 1.2283(17) 1.100(4) 0.769(2) 0.084 Uiso d D 1 1 . .
    C C18 1.0896(2) 1.1329(3) 0.7961(2) 0.0723(8) Uani d . 1 1 A .
    H H18 1.1203 1.1770 0.8481 0.087 Uiso calc R 1 1 . .
    C C19 0.9777(2) 1.1124(3) 0.76732(17) 0.0610(7) Uani d . 1 1 . .
    H H19 0.9331 1.1421 0.8005 0.073 Uiso calc R 1 1 A .
    C C20 0.8462(3) 0.2933(4) 0.4951(3) 0.1014(12) Uani d . 1 1 . .
    H H20A 0.8929 0.2890 0.4580 0.152 Uiso calc R 1 1 . .
    H H20B 0.7905 0.2213 0.4791 0.152 Uiso calc R 1 1 . .
    H H20C 0.8893 0.2776 0.5526 0.152 Uiso calc R 1 1 . .
    N N1 0.66524(16) 0.9315(2) 0.55792(13) 0.0548(6) Uani d D 1 1 . .
    N N2 0.77696(15) 0.9565(2) 0.58850(13) 0.0498(5) Uani d . 1 1 . .
    O O1 0.67110(15) 0.9520(2) 0.40485(12) 0.0639(5) Uani d . 1 1 . .
    O O2 0.51226(13) 0.8526(2) 0.44334(11) 0.0599(5) Uani d . 1 1 . .
    S S1 0.62845(5) 0.86959(7) 0.46061(4) 0.0477(2) Uani d . 1 1 . .
    Cl Cl1 0.50538(8) 1.22428(12) 0.85037(6) 0.0880(4) Uani d PD 0.868(2) 1 A 1
    Cl Cl1' 1.2814(4) 1.1131(6) 0.7865(4) 0.0616(19) Uani d PD 0.132(2) 1 A 2
    H H1A 0.6174(19) 0.988(2) 0.5711(16) 0.061(8) Uiso d D 1 1 . .
loop_
    _atom_site_aniso_label
    _atom_site_aniso_U_11
    _atom_site_aniso_U_22
    _atom_site_aniso_U_33
    _atom_site_aniso_U_12
    _atom_site_aniso_U_13
    _atom_site_aniso_U_23
    C1 0.0582(16) 0.0650(18) 0.0486(15) -0.0090(14) 0.0175(12) -0.0045(13)
    C2 0.078(2) 0.0537(18) 0.0595(17) -0.0106(15) 0.0136(15) 0.0068(14)
    C3 0.073(2) 0.0506(17) 0.0568(17) 0.0071(14) 0.0038(14) 0.0010(14)
    C4 0.0578(17) 0.0611(18) 0.0649(18) 0.0115(14) 0.0173(14) -0.0015(14)
    C5 0.0493(15) 0.0498(15) 0.0558(16) 0.0009(12) 0.0179(12) 0.0001(12)
    C6 0.0467(14) 0.0476(14) 0.0371(13) -0.0008(11) 0.0081(11) -0.0058(11)
    C7 0.0414(13) 0.0402(13) 0.0454(14) 0.0014(10) 0.0087(11) -0.0039(11)
    C8 0.0381(12) 0.0476(14) 0.0408(13) -0.0034(10) 0.0072(10) -0.0069(11)
    C9 0.0473(14) 0.0517(15) 0.0577(16) -0.0038(12) 0.0200(12) -0.0072(12)
    C10 0.0584(16) 0.0554(16) 0.0617(17) 0.0062(13) 0.0191(14) -0.0084(14)
    C11 0.0449(15) 0.085(2) 0.0483(15) 0.0102(14) 0.0167(12) 0.0013(15)
    C12 0.0563(16) 0.075(2) 0.0517(16) -0.0085(15) 0.0174(13) 0.0071(14)
    C13 0.0557(15) 0.0526(15) 0.0478(15) -0.0043(12) 0.0122(12) -0.0031(12)
    C14 0.0399(13) 0.0422(13) 0.0510(15) 0.0005(10) 0.0081(11) 0.0014(11)
    C15 0.0471(14) 0.0533(16) 0.0627(17) 0.0036(12) 0.0165(13) 0.0001(13)
    C16 0.0457(15) 0.0585(17) 0.088(2) 0.0035(13) 0.0225(15) 0.0049(16)
    C17 0.0399(15) 0.0563(18) 0.104(3) -0.0040(14) 0.0041(17) 0.0068(17)
    C18 0.0513(17) 0.073(2) 0.078(2) -0.0055(15) -0.0058(15) -0.0135(17)
    C19 0.0481(15) 0.0690(18) 0.0612(17) -0.0013(13) 0.0076(13) -0.0123(15)
    C20 0.122(3) 0.059(2) 0.114(3) 0.022(2) 0.018(2) 0.010(2)
    N1 0.0370(12) 0.0694(15) 0.0555(13) 0.0035(10) 0.0089(10) -0.0248(11)
    N2 0.0361(11) 0.0558(13) 0.0544(13) 0.0033(9) 0.0071(9) -0.0145(10)
    O1 0.0688(12) 0.0634(12) 0.0642(12) 0.0126(10) 0.0262(10) 0.0144(10)
    O2 0.0382(9) 0.0772(13) 0.0585(11) 0.0056(9) 0.0038(8) -0.0159(10)
    S1 0.0428(3) 0.0552(4) 0.0435(4) 0.0046(3) 0.0095(3) -0.0070(3)
    Cl1 0.0827(7) 0.1092(8) 0.0920(7) 0.0402(6) 0.0573(6) 0.0216(6)
    Cl1' 0.044(3) 0.065(4) 0.067(4) -0.011(3) 0.001(2) -0.003(3)
_geom_special_details
;
All e.s.d.'s (except the e.s.d. in the dihedral angle between two l.s. planes)
are estimated using the full covariance matrix. The cell e.s.d.'s are taken
into account individually in the estimation of e.s.d.'s in distances, angles
and torsion angles; correlations between e.s.d.'s in cell parameters are only
used when they are defined by crystal symmetry. An approximate (isotropic)
treatment of cell e.s.d.'s is used for estimating e.s.d.'s involving l.s.
planes.
;
loop_
    _geom_bond_atom_site_label_1
    _geom_bond_atom_site_label_2
    _geom_bond_site_symmetry_2
    _geom_bond_distance
    _geom_bond_publ_flag
    C1 C2 . 1.375(4) ?
    C1 C6 . 1.378(3) ?
    C1 H1 . 0.9300 ?
    C2 C3 . 1.374(4) ?
    C2 H2 . 0.9300 ?
    C3 C4 . 1.373(4) ?
    C3 C20 . 1.510(4) ?
    C4 C5 . 1.376(4) ?
    C4 H4 . 0.9300 ?
    C5 C6 . 1.377(3) ?
    C5 H5 . 0.9300 ?
    C6 S1 . 1.750(2) ?
    C7 N2 . 1.281(3) ?
    C7 C14 . 1.476(3) ?
    C7 C8 . 1.484(3) ?
    C8 C13 . 1.382(3) ?
    C8 C9 . 1.383(3) ?
    C9 C10 . 1.382(3) ?
    C9 H9 . 0.9300 ?
    C10 C11 . 1.374(4) ?
    C10 H10 . 0.9300 ?
    C11 C12 . 1.365(4) ?
    C11 Cl1 . 1.714(3) ?
    C12 C13 . 1.364(4) ?
    C12 H12 . 0.9300 ?
    C13 H13 . 0.9300 ?
    C14 C15 . 1.382(3) ?
    C14 C19 . 1.385(3) ?
    C15 C16 . 1.374(4) ?
    C15 H15 . 0.9300 ?
    C16 C17 . 1.366(4) ?
    C16 H16 . 0.9300 ?
    C17 C18 . 1.363(4) ?
    C17 Cl1' . 1.570(5) ?
    C17 H17 . 0.905(19) ?
    C18 C19 . 1.378(4) ?
    C18 H18 . 0.9300 ?
    C19 H19 . 0.9300 ?
    C20 H20A . 0.9600 ?
    C20 H20B . 0.9600 ?
    C20 H20C . 0.9600 ?
    N1 N2 . 1.385(3) ?
    N1 S1 . 1.639(2) ?
    N1 H1A . 0.877(17) ?
    O1 S1 . 1.4150(18) ?
    O2 S1 . 1.4296(17) ?
loop_
    _geom_angle_atom_site_label_1
    _geom_angle_atom_site_label_2
    _geom_angle_atom_site_label_3
    _geom_angle_site_symmetry_1
    _geom_angle_site_symmetry_3
    _geom_angle
    _geom_angle_publ_flag
    C2 C1 C6 . . 119.4(3) ?
    C2 C1 H1 . . 120.3 ?
    C6 C1 H1 . . 120.3 ?
    C3 C2 C1 . . 121.4(3) ?
    C3 C2 H2 . . 119.3 ?
    C1 C2 H2 . . 119.3 ?
    C4 C3 C2 . . 118.1(3) ?
    C4 C3 C20 . . 120.9(3) ?
    C2 C3 C20 . . 120.9(3) ?
    C3 C4 C5 . . 121.8(3) ?
    C3 C4 H4 . . 119.1 ?
    C5 C4 H4 . . 119.1 ?
    C4 C5 C6 . . 119.0(2) ?
    C4 C5 H5 . . 120.5 ?
    C6 C5 H5 . . 120.5 ?
    C5 C6 C1 . . 120.2(2) ?
    C5 C6 S1 . . 119.72(19) ?
    C1 C6 S1 . . 120.04(19) ?
    N2 C7 C14 . . 116.3(2) ?
    N2 C7 C8 . . 122.9(2) ?
    C14 C7 C8 . . 120.7(2) ?
    C13 C8 C9 . . 118.9(2) ?
    C13 C8 C7 . . 119.1(2) ?
    C9 C8 C7 . . 122.0(2) ?
    C10 C9 C8 . . 120.6(2) ?
    C10 C9 H9 . . 119.7 ?
    C8 C9 H9 . . 119.7 ?
    C11 C10 C9 . . 118.4(3) ?
    C11 C10 H10 . . 120.8 ?
    C9 C10 H10 . . 120.8 ?
    C12 C11 C10 . . 121.8(2) ?
    C12 C11 Cl1 . . 118.3(2) ?
    C10 C11 Cl1 . . 119.9(2) ?
    C13 C12 C11 . . 119.3(3) ?
    C13 C12 H12 . . 120.4 ?
    C11 C12 H12 . . 120.4 ?
    C12 C13 C8 . . 120.9(3) ?
    C12 C13 H13 . . 119.6 ?
    C8 C13 H13 . . 119.6 ?
    C15 C14 C19 . . 118.3(2) ?
    C15 C14 C7 . . 120.5(2) ?
    C19 C14 C7 . . 121.2(2) ?
    C16 C15 C14 . . 120.9(3) ?
    C16 C15 H15 . . 119.5 ?
    C14 C15 H15 . . 119.5 ?
    C17 C16 C15 . . 119.5(3) ?
    C17 C16 H16 . . 120.3 ?
    C15 C16 H16 . . 120.3 ?
    C18 C17 C16 . . 121.1(3) ?
    C18 C17 Cl1' . . 115.9(3) ?
    C16 C17 Cl1' . . 123.1(3) ?
    C18 C17 H17 . . 118(3) ?
    C16 C17 H17 . . 121(2) ?
    C17 C18 C19 . . 119.5(3) ?
    C17 C18 H18 . . 120.3 ?
    C19 C18 H18 . . 120.3 ?
    C18 C19 C14 . . 120.8(3) ?
    C18 C19 H19 . . 119.6 ?
    C14 C19 H19 . . 119.6 ?
    C3 C20 H20A . . 109.5 ?
    C3 C20 H20B . . 109.5 ?
    H20A C20 H20B . . 109.5 ?
    C3 C20 H20C . . 109.5 ?
    H20A C20 H20C . . 109.5 ?
    H20B C20 H20C . . 109.5 ?
    N2 N1 S1 . . 113.42(16) ?
    N2 N1 H1A . . 121.1(18) ?
    S1 N1 H1A . . 115.2(17) ?
    C7 N2 N1 . . 117.89(19) ?
    O1 S1 O2 . . 119.43(12) ?
    O1 S1 N1 . . 112.27(12) ?
    O2 S1 N1 . . 103.31(11) ?
    O1 S1 C6 . . 107.96(11) ?
    O2 S1 C6 . . 110.15(12) ?
    N1 S1 C6 . . 102.39(11) ?
loop_
    _geom_torsion_atom_site_label_1
    _geom_torsion_atom_site_label_2
    _geom_torsion_atom_site_label_3
    _geom_torsion_atom_site_label_4
    _geom_torsion_site_symmetry_1
    _geom_torsion_site_symmetry_2
    _geom_torsion_site_symmetry_3
    _geom_torsion_site_symmetry_4
    _geom_torsion
    _geom_torsion_publ_flag
    C6 C1 C2 C3 . . . . -0.4(4) ?
    C1 C2 C3 C4 . . . . 0.9(4) ?
    C1 C2 C3 C20 . . . . -178.5(3) ?
    C2 C3 C4 C5 . . . . -0.5(4) ?
    C20 C3 C4 C5 . . . . 179.0(3) ?
    C3 C4 C5 C6 . . . . -0.5(4) ?
    C4 C5 C6 C1 . . . . 1.1(4) ?
    C4 C5 C6 S1 . . . . -178.9(2) ?
    C2 C1 C6 C5 . . . . -0.7(4) ?
    C2 C1 C6 S1 . . . . 179.3(2) ?
    N2 C7 C8 C13 . . . . 64.3(3) ?
    C14 C7 C8 C13 . . . . -114.3(3) ?
    N2 C7 C8 C9 . . . . -115.0(3) ?
    C14 C7 C8 C9 . . . . 66.4(3) ?
    C13 C8 C9 C10 . . . . -0.8(4) ?
    C7 C8 C9 C10 . . . . 178.5(2) ?
    C8 C9 C10 C11 . . . . 0.1(4) ?
    C9 C10 C11 C12 . . . . 0.4(4) ?
    C9 C10 C11 Cl1 . . . . 179.4(2) ?
    C10 C11 C12 C13 . . . . -0.1(4) ?
    Cl1 C11 C12 C13 . . . . -179.2(2) ?
    C11 C12 C13 C8 . . . . -0.6(4) ?
    C9 C8 C13 C12 . . . . 1.0(4) ?
    C7 C8 C13 C12 . . . . -178.3(2) ?
    N2 C7 C14 C15 . . . . 4.5(3) ?
    C8 C7 C14 C15 . . . . -176.8(2) ?
    N2 C7 C14 C19 . . . . -175.2(2) ?
    C8 C7 C14 C19 . . . . 3.6(4) ?
    C19 C14 C15 C16 . . . . 0.1(4) ?
    C7 C14 C15 C16 . . . . -179.6(2) ?
    C14 C15 C16 C17 . . . . -0.5(4) ?
    C15 C16 C17 C18 . . . . 0.4(5) ?
    C15 C16 C17 Cl1' . . . . 179.3(3) ?
    C16 C17 C18 C19 . . . . 0.2(5) ?
    Cl1' C17 C18 C19 . . . . -178.8(3) ?
    C17 C18 C19 C14 . . . . -0.6(5) ?
    C15 C14 C19 C18 . . . . 0.5(4) ?
    C7 C14 C19 C18 . . . . -179.8(3) ?
    C14 C7 N2 N1 . . . . 178.9(2) ?
    C8 C7 N2 N1 . . . . 0.2(4) ?
    S1 N1 N2 C7 . . . . 168.96(19) ?
    N2 N1 S1 O1 . . . . -50.0(2) ?
    N2 N1 S1 O2 . . . . -179.99(18) ?
    N2 N1 S1 C6 . . . . 65.5(2) ?
    C5 C6 S1 O1 . . . . 17.3(2) ?
    C1 C6 S1 O1 . . . . -162.68(19) ?
    C5 C6 S1 O2 . . . . 149.31(19) ?
    C1 C6 S1 O2 . . . . -30.7(2) ?
    C5 C6 S1 N1 . . . . -101.3(2) ?
    C1 C6 S1 N1 . . . . 78.7(2) ?
loop_
    _geom_hbond_atom_site_label_D
    _geom_hbond_atom_site_label_H
    _geom_hbond_atom_site_label_A
    _geom_hbond_site_symmetry_A
    _geom_hbond_distance_DH
    _geom_hbond_distance_HA
    _geom_hbond_distance_DA
    _geom_hbond_angle_DHA
    _geom_hbond_publ_flag
    N1 H1A O2 3_676 0.877(17) 2.186(19) 3.024(3) 160(2) yes
    C1 H1 Cl1 2_646 0.93 2.91 3.694(3) 143 no
    C10 H10 Cl1' 2_756 0.93 2.76 3.476(7) 134 yes
    C16 H16 O1 3_776 0.93 2.54 3.339(3) 145 yes
_iucr_refine_instructions_details
;
***(TITL THCBA in P2(1)/c
CELL  0.71073  12.6808   9.3857  16.3974   90.000  106.187   90.000
ZERR     4.00   0.0006   0.0005   0.0007    0.000    0.002    0.000
LATT   1
SYMM  - X, 1/2 + Y, 1/2 - Z
SFAC  C    H    N    O    S    CL
UNIT  80   68   8    8    4    4
MERG   2
OMIT    -3.00  50.00
DFIX 0.9 0.02 N1 H1A
DFIX 1.7 0.02 C11 CL1 C17 CL1'
SIMU 0.02 0.04 CL1 CL1'
DFIX 0.92 C17 H17
EQIV $1 -x+1, y-1/2, -z+3/2
HTAB C1 Cl1_$1
EQIV $2 -x+2, y+1/2, -z+3/2
HTAB C10 Cl1'_$2
EQIV $3 -x+2, -y+2, -z+1
HTAB C16 O1_$3
EQIV $4 -x+1, -y+2, -z+1
HTAB N1 O2_$4
FMAP   2
PLAN   10
SIZE     0.25   0.30   0.35
ACTA
HTAB    2.00000
BOND   $H
CONF
L.S.   4
WGHT    0.035100    1.172600
EXTI    0.002527
FVAR       0.18171   0.86766
C1    1    0.647311    0.589561    0.503834    11.00000    0.05823    0.06499 =
         0.04857   -0.00452    0.01750   -0.00903
AFIX  43
H1    2    0.582999    0.601426    0.519789    11.00000   -1.20000
AFIX   0
C2    1    0.698042    0.458776    0.511689    11.00000    0.07833    0.05372 =
         0.05947    0.00680    0.01362   -0.01055
AFIX  43
H2    2    0.667584    0.382543    0.533425    11.00000   -1.20000
AFIX   0
C3    1    0.792757    0.438304    0.488116    11.00000    0.07336    0.05064 =
         0.05682    0.00101    0.00380    0.00709
C4    1    0.836946    0.553081    0.457366    11.00000    0.05775    0.06107 =
         0.06491   -0.00153    0.01730    0.01155
AFIX  43
H4    2    0.901340    0.541009    0.441553    11.00000   -1.20000
AFIX   0
C5    1    0.788485    0.685487    0.449326    11.00000    0.04932    0.04976 =
         0.05577    0.00011    0.01786    0.00090
AFIX  43
H5    2    0.819998    0.762102    0.428810    11.00000   -1.20000
AFIX   0
C6    1    0.692626    0.702847    0.472113    11.00000    0.04671    0.04761 =
         0.03707   -0.00583    0.00809   -0.00081
C7    1    0.811242    1.025932    0.658127    11.00000    0.04144    0.04023 =
         0.04539   -0.00391    0.00873    0.00137
C8    1    0.736826    1.079716    0.706829    11.00000    0.03807    0.04762 =
         0.04083   -0.00692    0.00723   -0.00336
C9    1    0.722287    1.223818    0.717761    11.00000    0.04726    0.05170 =
         0.05767   -0.00721    0.02003   -0.00379
AFIX  43
H9    2    0.761199    1.289817    0.695255    11.00000   -1.20000
AFIX   0
C10   1    0.650516    1.270638    0.761792    11.00000    0.05842    0.05545 =
         0.06170   -0.00842    0.01907    0.00619
AFIX  43
H10   2    0.640517    1.367462    0.769127    11.00000   -1.20000
AFIX   0
C11   1    0.594264    1.170776    0.794486    11.00000    0.04487    0.08525 =
         0.04834    0.00132    0.01675    0.01025
C12   1    0.608058    1.028167    0.784909    11.00000    0.05630    0.07483 =
         0.05169    0.00706    0.01738   -0.00854
AFIX  43
H12   2    0.569243    0.962429    0.807685    11.00000   -1.20000
AFIX   0
C13   1    0.679408    0.983052    0.741560    11.00000    0.05566    0.05260 =
         0.04780   -0.00310    0.01223   -0.00427
AFIX  43
H13   2    0.689522    0.885948    0.735310    11.00000   -1.20000
AFIX   0
C14   1    0.930960    1.048047    0.689590    11.00000    0.03994    0.04225 =
         0.05103    0.00141    0.00805    0.00050
C15   1    0.999489    1.004073    0.642064    11.00000    0.04714    0.05327 =
         0.06269    0.00008    0.01650    0.00364
AFIX  43
H15   2    0.969607    0.960781    0.589686    11.00000   -1.20000
AFIX   0
C16   1    1.111155    1.023406    0.671102    11.00000    0.04573    0.05853 =
         0.08759    0.00485    0.02247    0.00352
AFIX  43
H16   2    1.156592    0.992717    0.638833    11.00000   -1.20000
AFIX   0
C17   1    1.154880    1.088047    0.747726    11.00000    0.03989    0.05627 =
         0.10394    0.00682    0.00415   -0.00399
H17   2    1.228309    1.099572    0.768632    11.00000   -1.20000
C18   1    1.089603    1.132908    0.796086    11.00000    0.05126    0.07311 =
         0.07816   -0.01352   -0.00577   -0.00554
AFIX  43
H18   2    1.120311    1.177018    0.848083    11.00000   -1.20000
AFIX   0
C19   1    0.977730    1.112388    0.767322    11.00000    0.04811    0.06904 =
         0.06123   -0.01225    0.00759   -0.00128
AFIX  43
H19   2    0.933105    1.142075    0.800475    11.00000   -1.20000
AFIX   0
C20   1    0.846212    0.293346    0.495073    11.00000    0.12208    0.05914 =
         0.11381    0.00992    0.01791    0.02205
AFIX  33
H20A  2    0.892854    0.288992    0.457997    11.00000   -1.50000
H20B  2    0.790510    0.221305    0.479081    11.00000   -1.50000
H20C  2    0.889253    0.277589    0.552565    11.00000   -1.50000
AFIX   0
N1    3    0.665245    0.931517    0.557917    11.00000    0.03702    0.06937 =
         0.05548   -0.02484    0.00887    0.00353
N2    3    0.776955    0.956468    0.588501    11.00000    0.03605    0.05582 =
         0.05435   -0.01454    0.00710    0.00326
O1    4    0.671100    0.951972    0.404847    11.00000    0.06881    0.06342 =
         0.06417    0.01438    0.02624    0.01261
O2    4    0.512259    0.852626    0.443343    11.00000    0.03819    0.07724 =
         0.05852   -0.01592    0.00377    0.00556
S1    5    0.628447    0.869586    0.460610    11.00000    0.04283    0.05522 =
         0.04353   -0.00705    0.00949    0.00463
PART    1
CL1   6    0.505377    1.224277    0.850372    21.00000    0.08265    0.10923 =
         0.09203    0.02163    0.05727    0.04023
PART    2
CL1'  6    1.281395    1.113073    0.786495   -21.00000    0.04449    0.06469 =
         0.06675   -0.00281    0.00100   -0.01140
PART    0
H1A   2    0.617405    0.987984    0.571120    11.00000    0.06098
HKLF 4
REM  THCBA in P2(1)/c
REM R1 =  0.0389 for   2416 Fo > 4sig(Fo)  and  0.0625 for all   3300 data
REM    253 parameters refined using      4 restraints
END
WGHT      0.0351      1.1726
REM Highest difference peak  0.346,  deepest hole -0.325,  1-sigma level  0.038
Q1    1   0.4800  1.1291  0.8465  11.00000  0.05    0.35
Q2    1   0.6600  0.7713  0.4610  11.00000  0.05    0.19
Q3    1   0.5665  1.0991  0.7731  11.00000  0.05    0.18
Q4    1   0.5366  1.2352  0.8769  11.00000  0.05    0.17
Q5    1   0.8782  1.0170  0.6885  11.00000  0.05    0.17
Q6    1   0.9594  1.0374  0.7358  11.00000  0.05    0.15
Q7    1   0.5621  1.2444  0.7918  11.00000  0.05    0.15
Q8    1   0.5592  1.2268  0.8986  11.00000  0.05    0.14
Q9    1   0.7974  1.0403  0.6127  11.00000  0.05    0.14
Q10   1   0.7724  1.0560  0.6860  11.00000  0.05    0.14
;
