# Supplementary material for: Crystal structure of N′-[(E)-(4-chloro­phen­yl)(phen­yl)methyl­idene]-4-methyl­benzene­sulfono­hydrazide
Source: Acta Crystallogr E Crystallogr Commun. 2015 Jan 1;71(Pt 1):o45–6. doi: 10.1107/S2056989014026723 (PMC4331850; doi:10.1107/S2056989014026723)
Supplement: Supplementary file 2 [file e-71-00o45-Isup2.hkl]

# 
# h,k,l, Fc-squared, Fo-squared, sigma(Fo-squared) and status flag 
# 
data_I
_shelx_title ' THCBA in P2(1)/c' 
_shelx_refln_list_code          4 
_shelx_F_calc_maximum      174.05 
_exptl_crystal_F_000       800.00 
_reflns_d_resolution_high  0.8409 
 
loop_ 
 _symmetry_equiv_pos_as_xyz 
 'x, y, z' 
 '-x, y+1/2, -z+1/2' 
 '-x, -y, -z' 
 'x, -y-1/2, z-1/2' 
 
_cell_length_a    12.6808 
_cell_length_b     9.3857 
_cell_length_c    16.3974 
_cell_angle_alpha  90.000 
_cell_angle_beta  106.187 
_cell_angle_gamma  90.000 
 
_shelx_F_squared_multiplier     1.000 
 
loop_ 
 _refln_index_h 
 _refln_index_k 
 _refln_index_l 
 _refln_F_squared_calc 
 _refln_F_squared_meas 
 _refln_F_squared_sigma 
 _refln_observed_status 
   2   0   0     6428.13     6150.93     55.34 o 
   3   0   0     2304.96     2096.71     20.19 o 
   4   0   0      616.07      551.79      7.67 o 
   5   0   0      580.39      608.95     10.60 o 
   6   0   0     7305.87     7567.30     73.47 o 
   7   0   0     3648.47     3749.06     41.66 o 
   8   0   0     1096.10     1032.74     20.38 o 
   9   0   0      257.90      266.87      9.33 o 
  10   0   0      509.35      451.88     12.94 o 
  11   0   0        3.63       -3.18      5.92 o 
  12   0   0       32.29       15.19     10.70 o 
  13   0   0        1.91       -7.28      6.19 o 
  14   0   0       88.80       84.30     21.01 o 
   1   1   0     1034.52      960.92     10.90 o 
   2   1   0      607.54      586.42      4.06 o 
   3   1   0      111.87      117.16      2.00 o 
   4   1   0       98.97      114.84      3.19 o 
   5   1   0     1742.91     1712.52     14.65 o 
   6   1   0      228.62      181.53      4.46 o 
   7   1   0        5.75       14.36      2.07 o 
   8   1   0      683.08      751.16     10.51 o 
   9   1   0       10.68       16.20      3.03 o 
  10   1   0       23.29       18.63      3.44 o 
  11   1   0       35.44       43.50      5.10 o 
  12   1   0       24.34       17.96      5.38 o 
  13   1   0       54.68       43.62      5.99 o 
  14   1   0      129.87      134.00      9.13 o 
   0   2   0     8316.09     8233.82     55.01 o 
   1   2   0     7307.58     7380.51     33.10 o 
   2   2   0     3938.02     3865.22     18.24 o 
   3   2   0     4435.71     4480.50     26.07 o 
   4   2   0     1607.22     1579.31     13.50 o 
   5   2   0     1434.43     1441.18     14.54 o 
   6   2   0        2.51        2.95      1.85 o 
   7   2   0      112.19       83.37      3.95 o 
   8   2   0      576.67      546.29      9.29 o 
   9   2   0      772.80      750.83     11.40 o 
  10   2   0       22.64       16.42      4.16 o 
  11   2   0       20.41       13.47      4.21 o 
  12   2   0       19.68        6.82      4.70 o 
  13   2   0       49.79       37.53      5.61 o 
  14   2   0       37.91       36.67      7.03 o 
   1   3   0     7645.90     7548.31     42.53 o 
   2   3   0     2385.63     2240.04     15.64 o 
   3   3   0     1436.16     1459.73     12.06 o 
   4   3   0       77.20       52.96      3.17 o 
   5   3   0     4096.99     4203.97     32.17 o 
   6   3   0       30.45       34.46      3.09 o 
   7   3   0       37.14       36.01      3.37 o 
   8   3   0      578.46      575.15     10.35 o 
   9   3   0      823.00      849.66     13.70 o 
  10   3   0       87.41       93.13      6.10 o 
  11   3   0       34.05       16.98      5.16 o 
  12   3   0        0.30       -6.16      4.11 o 
  13   3   0        0.65       -5.61      3.85 o 
   0   4   0      649.52      744.08     11.11 o 
   1   4   0      218.98      235.77      4.85 o 
   2   4   0      324.01      389.06      5.31 o 
   3   4   0      517.19      476.87      6.99 o 
   4   4   0     1037.26      985.75     11.91 o 
   5   4   0      382.65      392.10      7.07 o 
   6   4   0      345.32      379.74      7.52 o 
   7   4   0      153.66      151.33      6.30 o 
   8   4   0      490.01      512.64     10.40 o 
   9   4   0      170.82      200.82      7.58 o 
  10   4   0      232.52      295.86      9.91 o 
  11   4   0      152.82      156.12      9.11 o 
  12   4   0       81.16       84.14      6.94 o 
  13   4   0        5.08        1.61      4.87 o 
   1   5   0      397.19      466.42      7.40 o 
   2   5   0      164.25      164.31      4.18 o 
   3   5   0      145.73      128.98      4.09 o 
   4   5   0       31.60       34.90      3.21 o 
   5   5   0      300.10      319.32      7.49 o 
   6   5   0      143.47      126.11      6.14 o 
   7   5   0      140.12      124.25      5.40 o 
   8   5   0       28.36       26.61      3.80 o 
   9   5   0       62.78       57.11      4.61 o 
  10   5   0     1289.14     1380.33     18.28 o 
  11   5   0      216.20      218.19     10.04 o 
  12   5   0        2.80        2.83      4.31 o 
   0   6   0       81.14       97.08      6.04 o 
   1   6   0       26.27       30.87      2.28 o 
   2   6   0      359.67      356.72      6.51 o 
   3   6   0        3.79        1.68      2.00 o 
   4   6   0       23.44       24.17      3.13 o 
   5   6   0      166.80      158.70      8.53 o 
   6   6   0       64.51       66.31      4.65 o 
   7   6   0        0.92        1.19      3.57 o 
   8   6   0        0.09       -4.71      3.14 o 
   9   6   0       16.23        8.81      4.28 o 
  10   6   0      333.86      407.87     11.96 o 
  11   6   0        7.31        3.48      4.85 o 
  12   6   0       14.24       11.63      6.00 o 
   1   7   0        0.29       -1.28      1.73 o 
   2   7   0       25.34       18.25      2.58 o 
   3   7   0      250.23      249.56      7.59 o 
   4   7   0        9.22        7.51      3.02 o 
   5   7   0      120.38      136.11      7.88 o 
   6   7   0      142.26      184.81      9.95 o 
   7   7   0      130.21      152.77     11.02 o 
   8   7   0      101.17       90.60      7.18 o 
   9   7   0       15.10        4.76      4.48 o 
  10   7   0      162.97      175.66     11.71 o 
  11   7   0       14.37       -2.89      7.11 o 
   0   8   0        1.56        0.88      3.00 o 
   1   8   0       69.72       93.94      5.21 o 
   2   8   0      421.01      468.84     10.09 o 
   3   8   0      204.06      183.82      8.39 o 
   4   8   0       67.34       61.92      5.07 o 
   5   8   0       18.62       16.63      3.94 o 
   6   8   0       11.75        8.20      4.27 o 
   7   8   0        8.65        8.80      4.35 o 
   8   8   0      257.11      297.19     11.15 o 
   9   8   0       15.78       21.28      5.50 o 
  10   8   0        5.45        6.09      6.74 o 
   1   9   0        6.83       -3.03      3.64 o 
   2   9   0        9.67        3.44      4.04 o 
   3   9   0       19.14       15.06      4.90 o 
   4   9   0       10.58        8.10      4.60 o 
   5   9   0        0.17       -1.52      3.94 o 
   6   9   0        7.52        7.23      4.41 o 
   7   9   0      178.01      213.10     10.33 o 
   8   9   0        0.17       -0.44      4.98 o 
   0  10   0       21.87       30.40      7.65 o 
   1  10   0       16.80       25.33      5.35 o 
   2  10   0        0.00        1.40      4.69 o 
   3  10   0        4.22        2.92      4.98 o 
   4  10   0        9.73       -2.32      4.93 o 
   5  10   0        0.03       -3.49      4.41 o 
   6  10   0       16.57        0.75      4.54 o 
   1  11   0       14.02       14.78      7.13 o 
   2  11   0       17.40       21.41      6.41 o 
 -14   1   1       21.33       23.46      5.92 o 
 -13   1   1        8.06        1.93      4.74 o 
 -12   1   1        4.94       -4.31      4.57 o 
 -11   1   1       40.72       27.94      4.64 o 
 -10   1   1       59.12       56.56      4.73 o 
  -9   1   1      400.46      415.73      7.90 o 
  -8   1   1      115.41      115.15      4.75 o 
  -7   1   1     1446.35     1452.05     13.60 o 
  -6   1   1      416.34      450.07      6.26 o 
  -5   1   1     1013.07     1112.60     10.87 o 
  -4   1   1        1.89        5.07      1.11 o 
  -3   1   1     4496.95     4373.85     20.50 o 
  -2   1   1     3273.97     3004.23     13.87 o 
  -1   1   1     5072.83     4889.32     41.75 o 
   0   1   1     2593.00     2469.29     36.37 o 
   1   1   1      461.46      461.61      3.20 o 
   2   1   1       47.85       59.94      1.36 o 
   3   1   1      725.49      718.54      5.39 o 
   4   1   1       57.67       43.62      3.86 o 
   5   1   1     1460.76     1530.06     13.80 o 
   6   1   1     2067.30     2201.33     19.41 o 
   7   1   1      457.98      471.96      8.00 o 
   8   1   1     1032.01     1066.46     13.23 o 
   9   1   1        9.53        9.25      2.69 o 
  10   1   1        1.04       -1.11      2.77 o 
  11   1   1       12.86       13.97      4.91 o 
  12   1   1       10.82       10.64      4.54 o 
  13   1   1       20.04       11.79      5.06 o 
  14   1   1       15.69       12.49      5.44 o 
 -14   2   1        4.33       -0.83      5.48 o 
 -13   2   1        1.16        3.40      4.39 o 
 -12   2   1       61.47       48.64      5.52 o 
 -11   2   1       20.71        9.05      3.97 o 
 -10   2   1      213.54      198.04      7.62 o 
  -9   2   1     1936.42     1936.82     19.49 o 
  -8   2   1     1003.69     1002.10     11.45 o 
  -7   2   1       60.55       59.71      3.42 o 
  -6   2   1     1124.11     1199.71     12.90 o 
  -5   2   1      254.22      221.26      4.49 o 
  -4   2   1       11.35       13.32      1.33 o 
  -3   2   1     1064.16     1084.24      7.66 o 
  -2   2   1    10201.86    10103.55     43.32 o 
  -1   2   1     1134.63     1147.08      6.37 o 
   0   2   1    17556.78    17965.70     76.84 o 
   1   2   1     3707.13     3443.37     16.91 o 
   2   2   1      678.02      572.83      4.82 o 
   3   2   1      371.33      340.22      6.03 o 
   4   2   1       43.66       44.85      2.57 o 
   5   2   1     1364.34     1403.62     14.11 o 
   6   2   1      266.13      247.47      6.08 o 
   7   2   1        8.32        8.04      2.57 o 
   8   2   1       10.59       14.99      2.63 o 
   9   2   1       10.49        5.63      3.02 o 
  10   2   1        1.35        0.18      2.91 o 
  11   2   1      273.16      247.95      9.00 o 
  12   2   1        3.87        0.62      4.56 o 
  13   2   1       23.55       30.72      6.30 o 
  14   2   1       25.50       27.29      5.81 o 
 -14   3   1        3.10       -7.66      5.11 o 
 -13   3   1        1.44       -2.30      4.90 o 
 -12   3   1      164.37      176.20      8.99 o 
 -11   3   1       94.20       87.84      6.01 o 
 -10   3   1      475.30      474.50     10.78 o 
  -9   3   1      572.20      580.28     11.31 o 
  -8   3   1       23.47       18.67      3.40 o 
  -7   3   1        9.37        5.82      2.38 o 
  -6   3   1      182.45      209.48      5.67 o 
  -5   3   1        1.33        3.68      1.82 o 
  -4   3   1      395.62      373.55      5.47 o 
  -3   3   1      210.21      170.13      3.33 o 
  -2   3   1      189.60      230.14      3.11 o 
  -1   3   1      315.38      299.29      3.81 o 
   0   3   1     1358.63     1472.51     10.49 o 
   1   3   1     6998.37     6782.61     38.57 o 
   2   3   1      718.41      651.14      6.59 o 
   3   3   1        6.59       13.97      1.77 o 
   4   3   1      315.35      308.51      6.16 o 
   5   3   1      103.87      122.18      4.44 o 
   6   3   1      190.15      200.52      5.70 o 
   7   3   1      234.02      234.95      6.98 o 
   8   3   1     1051.76     1098.59     14.79 o 
   9   3   1      528.95      535.56     10.66 o 
  10   3   1       28.90       18.51      3.85 o 
  11   3   1      164.26      140.28      7.61 o 
  12   3   1       15.60        8.51      4.75 o 
  13   3   1        4.50       -0.99      4.93 o 
 -13   4   1       10.46        2.13      4.62 o 
 -12   4   1        5.56        6.12      4.74 o 
 -11   4   1        2.70        2.45      4.45 o 
 -10   4   1      922.50      983.30     15.82 o 
  -9   4   1      266.23      286.35      8.60 o 
  -8   4   1      159.54      171.26      7.09 o 
  -7   4   1       55.53       47.54      3.72 o 
  -6   4   1       43.20       45.03      3.09 o 
  -5   4   1        5.34       13.69      2.10 o 
  -4   4   1     1537.24     1507.69     14.27 o 
  -3   4   1     2905.58     3083.13     21.08 o 
  -2   4   1       28.50       27.83      2.25 o 
  -1   4   1       22.25       17.09      1.74 o 
   0   4   1      245.46      271.23      5.51 o 
   1   4   1     5243.64     5287.95     34.77 o 
   2   4   1     2068.45     2179.84     16.76 o 
   3   4   1      617.78      683.38      9.42 o 
   4   4   1       35.94       40.38      3.18 o 
   5   4   1      215.36      208.31      5.96 o 
   6   4   1        3.98        3.79      2.16 o 
   7   4   1      239.92      219.36      6.69 o 
   8   4   1      627.96      633.52     11.64 o 
   9   4   1      109.74       99.35      5.79 o 
  10   4   1      122.84      107.37      7.45 o 
  11   4   1      214.50      243.53      9.88 o 
  12   4   1       25.79       22.57      5.39 o 
  13   4   1        0.59        3.79      4.88 o 
 -13   5   1        1.06       -5.84      4.33 o 
 -12   5   1       80.30       80.64      6.39 o 
 -11   5   1        4.92        6.72      3.90 o 
 -10   5   1       37.65       43.77      4.74 o 
  -9   5   1      371.89      406.51      9.91 o 
  -8   5   1      149.30      137.83      6.05 o 
  -7   5   1      130.61       98.62      5.35 o 
  -6   5   1      148.71      105.36      5.18 o 
  -5   5   1      324.66      339.84      7.72 o 
  -4   5   1      291.94      303.23      5.54 o 
  -3   5   1        0.11       -1.93      1.46 o 
  -2   5   1      199.38      225.61      4.61 o 
  -1   5   1       11.12        9.90      1.48 o 
   0   5   1      714.66      747.46      7.59 o 
   1   5   1     2305.83     2356.86     20.41 o 
   2   5   1        0.10        0.42      1.71 o 
   3   5   1        0.07       -1.20      1.74 o 
   4   5   1        0.16        1.73      2.21 o 
   5   5   1        2.88        4.75      2.45 o 
   6   5   1       27.64       24.66      3.35 o 
   7   5   1       92.18       78.55      5.87 o 
   8   5   1        0.46       -3.73      3.28 o 
   9   5   1        0.32        0.97      3.52 o 
  10   5   1       53.36       58.59      5.03 o 
  11   5   1       23.99       16.37      4.58 o 
  12   5   1        2.45       -5.10      3.83 o 
 -12   6   1       26.88       19.06      5.72 o 
 -11   6   1        9.42        9.45      4.01 o 
 -10   6   1      140.25      151.72      9.12 o 
  -9   6   1        2.39        1.11      3.77 o 
  -8   6   1        8.48       10.25      3.97 o 
  -7   6   1       28.12       32.24      4.32 o 
  -6   6   1      149.73      149.65      6.54 o 
  -5   6   1      262.80      281.30      6.11 o 
  -4   6   1        0.78        3.53      2.00 o 
  -3   6   1        3.83        3.51      1.87 o 
  -2   6   1       41.12       40.69      2.23 o 
  -1   6   1       33.00       35.91      2.76 o 
   0   6   1        3.21        8.53      1.73 o 
   1   6   1       32.20       31.11      2.79 o 
   2   6   1      475.32      446.06      8.51 o 
   3   6   1      827.62      772.00     11.62 o 
   4   6   1       84.46       72.93      5.07 o 
   5   6   1        3.03        0.99      2.69 o 
   6   6   1      213.40      246.27      8.18 o 
   7   6   1        5.28        7.38      3.39 o 
   8   6   1        7.93        6.59      3.77 o 
   9   6   1      321.60      314.40     10.10 o 
  10   6   1      503.19      557.78     13.85 o 
  11   6   1       39.99       31.34      6.56 o 
 -11   7   1       21.94       11.44      5.07 o 
 -10   7   1        0.02       -6.02      4.02 o 
  -9   7   1       77.81       83.38      7.77 o 
  -8   7   1      170.09      160.06      9.07 o 
  -7   7   1      403.17      393.14     10.74 o 
  -6   7   1      116.76       80.34      5.70 o 
  -5   7   1      371.53      396.98     10.02 o 
  -4   7   1        5.58        3.36      3.00 o 
  -3   7   1       91.99       62.50      4.25 o 
  -2   7   1       91.56       96.37      4.09 o 
  -1   7   1       30.64       20.28      2.24 o 
   0   7   1     1404.03     1361.90     14.20 o 
   1   7   1      331.10      337.79      6.80 o 
   2   7   1        0.16       -2.48      2.45 o 
   3   7   1       22.72       23.36      3.38 o 
   4   7   1      119.35      104.97      6.31 o 
   5   7   1       26.64       28.25      4.23 o 
   6   7   1      333.10      335.80      9.80 o 
   7   7   1        7.30        4.77      3.91 o 
   8   7   1      169.04      206.58      9.02 o 
   9   7   1      106.90      116.68      9.52 o 
  10   7   1      194.36      213.73     19.39 o 
  11   7   1        1.62      -10.08      6.72 o 
 -10   8   1        0.09       -2.12      4.69 o 
  -9   8   1       13.17       11.85      4.76 o 
  -8   8   1        5.50       -0.28      4.37 o 
  -7   8   1       16.01        5.41      4.34 o 
  -6   8   1        8.09        5.90      4.25 o 
  -5   8   1       59.27       49.21      4.69 o 
  -4   8   1      654.39      672.61     12.96 o 
  -3   8   1       24.21       26.73      3.75 o 
  -2   8   1      502.77      481.73     11.10 o 
  -1   8   1       83.57       61.79      4.54 o 
   0   8   1        0.25       -3.46      2.31 o 
   1   8   1      187.36      169.19      6.24 o 
   2   8   1      122.85      105.98      6.03 o 
   3   8   1       12.41        3.94      3.21 o 
   4   8   1       46.24       46.82      4.74 o 
   5   8   1       36.03       24.43      4.22 o 
   6   8   1       31.85       14.79      4.27 o 
   7   8   1       93.01      121.44     10.17 o 
   8   8   1       50.31       38.58      5.54 o 
   9   8   1       35.41       22.11      6.02 o 
  -8   9   1        1.05       -5.49      4.57 o 
  -7   9   1        2.93       -2.53      3.92 o 
  -6   9   1        6.63       -0.76      3.85 o 
  -5   9   1       81.66       79.07      7.03 o 
  -4   9   1       33.76       30.50      5.90 o 
  -3   9   1       42.18       34.86      5.26 o 
  -2   9   1        1.11       -4.46      3.81 o 
  -1   9   1       60.04       54.94      5.88 o 
   0   9   1        2.10       -6.28      4.19 o 
   1   9   1        0.53       -2.89      3.89 o 
   2   9   1       30.45       24.42      5.21 o 
   3   9   1       14.79        3.83      4.60 o 
   4   9   1        2.52        3.79      4.89 o 
   5   9   1       99.34      110.29     11.93 o 
   6   9   1       31.02       25.78      5.68 o 
   7   9   1       48.24       51.63      6.78 o 
   8   9   1       18.55       12.96      6.59 o 
  -6  10   1       18.26       23.05      5.81 o 
  -5  10   1       17.84       11.74      5.23 o 
  -4  10   1        0.16       -5.37      4.52 o 
  -3  10   1       53.26       59.39      6.79 o 
  -2  10   1      110.50      124.12      8.04 o 
  -1  10   1       22.62       31.45      5.31 o 
   0  10   1       42.48       44.07      5.80 o 
   1  10   1       74.00       63.60      6.85 o 
   2  10   1        8.82        6.92      5.02 o 
   3  10   1        2.48        3.57      5.17 o 
   4  10   1        2.50       -0.68      4.84 o 
   5  10   1       20.80       13.59      7.91 o 
   6  10   1       18.41       20.08      5.95 o 
  -2  11   1       62.11       55.34      9.07 o 
  -1  11   1       16.56       17.18      6.28 o 
   0  11   1       49.36       38.90      6.95 o 
   1  11   1       30.96       32.94      6.44 o 
   2  11   1       14.21        4.88      5.67 o 
 -14   0   2       55.69       79.66     10.34 o 
 -13   0   2      138.75      136.72     14.75 o 
 -12   0   2      596.97      617.44     19.66 o 
 -11   0   2      218.50      198.03     11.42 o 
 -10   0   2      107.40      108.58      9.74 o 
  -9   0   2      959.25      928.21     17.74 o 
  -8   0   2        7.53       27.91      3.24 o 
  -7   0   2     1864.25     1877.94     23.31 o 
  -6   0   2     2621.05     2861.75     31.00 o 
  -5   0   2      222.67      238.28      6.08 o 
  -4   0   2     3183.18     3072.80     26.83 o 
  -3   0   2     2762.39     2619.25     18.99 o 
  -2   0   2    17778.42    18246.85    128.26 o 
  -1   0   2     3071.68     2529.63    312.13 o 
   0   0   2      314.60      308.32      9.61 o 
   1   0   2     5592.04     5428.31     36.21 o 
   2   0   2      307.30      344.38      4.25 o 
   3   0   2     4676.20     4709.67     36.02 o 
   4   0   2      154.33      136.41      5.14 o 
   5   0   2     3489.57     3534.74     38.55 o 
   6   0   2     2639.38     2895.91     40.37 o 
   7   0   2     2089.34     2064.49     27.80 o 
   8   0   2       20.42       15.22      3.80 o 
   9   0   2       18.19        7.11      3.75 o 
  10   0   2        0.95       -5.31      4.07 o 
  11   0   2      248.37      177.58     25.93 o 
  12   0   2      120.15      132.94     11.65 o 
  13   0   2       21.10       25.42      8.01 o 
 -14   1   2        0.39       -6.25      4.50 o 
 -13   1   2       58.14       77.55      7.85 o 
 -12   1   2      197.05      207.21      9.99 o 
 -11   1   2        4.34       -3.20      3.74 o 
 -10   1   2        6.87       -1.93      2.91 o 
  -9   1   2      230.21      217.90      6.95 o 
  -8   1   2        0.54        6.20      2.06 o 
  -7   1   2      110.01       97.62      3.82 o 
  -6   1   2     2243.68     2098.42     17.67 o 
  -5   1   2      791.54      702.01      7.32 o 
  -4   1   2     2447.70     2393.90     14.52 o 
  -3   1   2      541.25      557.21      6.80 o 
  -2   1   2     4173.69     3979.95     18.51 o 
  -1   1   2     4031.45     3957.41     19.02 o 
   0   1   2       25.29       22.75      0.98 o 
   1   1   2    11704.97    12007.02     56.92 o 
   2   1   2    30294.54    31080.13    143.01 o 
   3   1   2     1803.20     1770.33     12.20 o 
   4   1   2       10.19       26.55      1.92 o 
   5   1   2      108.10      118.65      4.10 o 
   6   1   2      749.93      720.53      9.38 o 
   7   1   2       15.45       23.38      2.91 o 
   8   1   2       99.89      113.44      5.11 o 
   9   1   2      227.52      231.49      6.90 o 
  10   1   2      216.35      223.76      8.07 o 
  11   1   2      308.68      296.34     11.64 o 
  12   1   2       36.84       31.24      5.72 o 
  13   1   2        0.03       -5.61      3.94 o 
 -14   2   2       65.10       62.36      7.79 o 
 -13   2   2       51.54       43.92      6.16 o 
 -12   2   2       99.16       86.79      6.76 o 
 -11   2   2        6.16       -4.00      4.05 o 
 -10   2   2        1.63        3.31      3.24 o 
  -9   2   2       32.36       37.21      2.58 o 
  -8   2   2      253.67      267.02      5.25 o 
  -7   2   2      772.28      846.47     10.57 o 
  -6   2   2      134.23      148.29      4.17 o 
  -5   2   2     1058.18     1070.13     10.01 o 
  -4   2   2     1264.01     1258.26      8.80 o 
  -3   2   2     1907.73     1927.57     11.64 o 
  -2   2   2      317.23      343.90      2.80 o 
  -1   2   2     5339.13     5267.22     25.41 o 
   0   2   2       13.40       15.64      1.10 o 
   1   2   2      410.61      402.25      3.59 o 
   2   2   2      315.38      304.89      3.78 o 
   3   2   2        5.81        6.76      1.52 o 
   4   2   2       84.67      101.74      3.62 o 
   5   2   2      282.19      298.99      6.11 o 
   6   2   2      765.66      828.20     11.08 o 
   7   2   2        0.03        1.64      2.26 o 
   8   2   2       81.54       73.88      4.67 o 
   9   2   2        9.06        3.04      2.90 o 
  10   2   2       84.80       74.45      5.15 o 
  11   2   2       10.56        7.66      3.98 o 
  12   2   2       11.01        0.21      4.58 o 
  13   2   2       46.02       35.00      7.10 o 
 -14   3   2        0.03       -5.98      4.44 o 
 -13   3   2       35.66       26.07      5.48 o 
 -12   3   2        0.30       -1.63      4.13 o 
 -11   3   2       72.23       67.65      6.09 o 
 -10   3   2       84.74       78.38      5.64 o 
  -9   3   2     1712.03     1722.51     19.79 o 
  -8   3   2      427.21      406.11      7.95 o 
  -7   3   2      142.91      139.67      4.86 o 
  -6   3   2      108.57      149.83      4.63 o 
  -5   3   2      153.54      150.51      4.16 o 
  -4   3   2        2.18        1.78      1.23 o 
  -3   3   2     4837.91     4802.78     26.83 o 
  -2   3   2     4054.16     3753.94     23.54 o 
  -1   3   2     1869.87     1774.42     12.74 o 
   0   3   2     2363.94     2383.08     15.78 o 
   1   3   2      836.88      781.60      6.66 o 
   2   3   2      238.25      276.60      4.45 o 
   3   3   2      316.41      324.78      5.89 o 
   4   3   2        0.09        2.50      1.68 o 
   5   3   2     1169.98     1164.12     13.21 o 
   6   3   2     3038.96     3033.13     26.35 o 
   7   3   2      375.22      380.47      8.21 o 
   8   3   2       74.53       75.70      4.77 o 
   9   3   2       17.31       24.78      3.89 o 
  10   3   2       31.86       32.85      4.31 o 
  11   3   2        3.16       -2.31      5.01 o 
  12   3   2       48.41       35.00      6.22 o 
  13   3   2        0.89       -5.37      4.83 o 
 -13   4   2       86.83       82.55      6.97 o 
 -12   4   2       43.81       44.51      5.79 o 
 -11   4   2      114.73      102.02      6.43 o 
 -10   4   2       36.43       32.05      4.59 o 
  -9   4   2       30.14       38.58      4.42 o 
  -8   4   2      930.40      936.96     13.26 o 
  -7   4   2     1523.29     1544.76     16.93 o 
  -6   4   2     1860.57     1904.18     17.97 o 
  -5   4   2        5.74       18.20      2.12 o 
  -4   4   2     1473.64     1494.39     12.65 o 
  -3   4   2      430.67      407.49      5.29 o 
  -2   4   2        0.00        1.72      1.06 o 
  -1   4   2     3665.63     3787.86     26.18 o 
   0   4   2     1398.98     1369.88     12.64 o 
   1   4   2     4780.21     4715.96     32.66 o 
   2   4   2      459.30      482.52      6.81 o 
   3   4   2      788.77      853.92     10.81 o 
   4   4   2      268.59      297.87      6.57 o 
   5   4   2       55.37       45.34      4.15 o 
   6   4   2      137.54      145.23      5.74 o 
   7   4   2      918.45      877.60     12.38 o 
   8   4   2      387.22      407.52      9.79 o 
   9   4   2       96.34       92.86      6.58 o 
  10   4   2       10.30        4.78      4.35 o 
  11   4   2       28.72       23.48      5.17 o 
  12   4   2       66.68       85.76      7.62 o 
  13   4   2       17.89       22.63      6.02 o 
 -13   5   2       49.47       50.62      7.45 o 
 -12   5   2        7.48        4.95      4.50 o 
 -11   5   2      505.03      536.92     12.14 o 
 -10   5   2       10.94       10.39      3.76 o 
  -9   5   2       57.01       52.96      4.50 o 
  -8   5   2      324.30      320.88      8.47 o 
  -7   5   2      312.09      275.31      7.34 o 
  -6   5   2        0.63        0.58      2.18 o 
  -5   5   2      182.44      175.50      4.89 o 
  -4   5   2     1224.22     1313.52     11.88 o 
  -3   5   2      466.56      435.24      6.40 o 
  -2   5   2      826.85      800.84     10.26 o 
  -1   5   2     1174.95     1107.80     11.03 o 
   0   5   2       20.16       14.31      2.15 o 
   1   5   2     1696.55     1794.59     15.94 o 
   2   5   2        1.38        1.90      2.05 o 
   3   5   2       21.13       20.74      2.62 o 
   4   5   2        0.01        0.49      1.96 o 
   5   5   2        0.60       -1.47      2.26 o 
   6   5   2      400.76      416.01      9.30 o 
   7   5   2      522.47      530.34     11.05 o 
   8   5   2      444.09      471.67     11.02 o 
   9   5   2       10.12        1.43      3.92 o 
  10   5   2        0.59       -3.29      4.17 o 
  11   5   2       63.91       68.62      6.93 o 
  12   5   2       42.52       43.83      6.16 o 
 -12   6   2        3.35        5.55      5.86 o 
 -11   6   2        1.09       -3.68      3.80 o 
 -10   6   2        1.17        2.43      3.48 o 
  -9   6   2      214.06      225.84      7.94 o 
  -8   6   2      171.69      160.96      7.17 o 
  -7   6   2       79.65       81.63      4.53 o 
  -6   6   2        0.55       -2.03      2.18 o 
  -5   6   2       33.87       37.40      3.00 o 
  -4   6   2      573.67      617.34      8.69 o 
  -3   6   2      112.65      115.81      4.98 o 
  -2   6   2       18.37       14.70      2.56 o 
  -1   6   2       67.21       64.26      2.56 o 
   0   6   2       22.59       23.16      2.09 o 
   1   6   2       73.22       70.76      4.29 o 
   2   6   2       24.55       21.61      2.83 o 
   3   6   2       46.34       37.24      3.33 o 
   4   6   2       65.20       65.04      4.46 o 
   5   6   2       58.74       50.69      4.11 o 
   6   6   2        2.61        0.66      3.08 o 
   7   6   2      184.38      214.82      8.21 o 
   8   6   2       33.73       20.62      4.58 o 
   9   6   2       82.14       66.95      5.84 o 
  10   6   2       19.62       17.75      5.20 o 
  11   6   2        7.65       -0.52      5.56 o 
 -11   7   2       20.11        6.56      4.63 o 
 -10   7   2        5.23       -2.01      4.35 o 
  -9   7   2      197.71      205.11      9.27 o 
  -8   7   2      136.22      121.59      6.90 o 
  -7   7   2        1.31        1.25      3.58 o 
  -6   7   2       67.67       71.95      5.25 o 
  -5   7   2      324.96      354.65      9.03 o 
  -4   7   2      246.74      276.73      8.08 o 
  -3   7   2        8.49        3.09      2.83 o 
  -2   7   2      164.20      149.28      8.45 o 
  -1   7   2       58.78       50.59      3.06 o 
   0   7   2      189.60      231.60      6.58 o 
   1   7   2       48.32       43.14      4.74 o 
   2   7   2      351.89      384.01      8.60 o 
   3   7   2       94.89      113.81      5.60 o 
   4   7   2       80.25       57.34      4.62 o 
   5   7   2       12.07       10.74      3.78 o 
   6   7   2       72.61       65.36      7.21 o 
   7   7   2        0.99        2.73      3.78 o 
   8   7   2       18.17       17.63      4.80 o 
   9   7   2       94.50       90.85      7.93 o 
  10   7   2       21.24       11.06      5.42 o 
 -10   8   2      115.59      113.49      8.28 o 
  -9   8   2        4.37       -1.69      4.31 o 
  -8   8   2       35.59       24.34      4.94 o 
  -7   8   2       61.21       72.65      5.94 o 
  -6   8   2       46.35       39.72      4.79 o 
  -5   8   2       83.31       93.99      5.97 o 
  -4   8   2       74.33       97.49      5.60 o 
  -3   8   2       94.87       99.43      5.61 o 
  -2   8   2       40.89       36.48      3.95 o 
  -1   8   2       80.62       62.25      4.38 o 
   0   8   2      155.43      144.34      6.47 o 
   1   8   2      172.12      177.77      9.00 o 
   2   8   2      332.02      366.30     10.79 o 
   3   8   2       22.49       13.56      3.75 o 
   4   8   2       92.65       85.41      5.92 o 
   5   8   2       16.52       12.64      4.23 o 
   6   8   2      112.32      103.66      6.94 o 
   7   8   2        9.22       15.75      4.75 o 
   8   8   2      230.35      283.79     19.44 o 
   9   8   2      325.54      380.33     23.98 o 
  -8   9   2        0.89       -3.23      5.81 o 
  -7   9   2        0.18       -3.35      3.85 o 
  -6   9   2       23.23       26.75      5.97 o 
  -5   9   2       45.07       50.56      5.39 o 
  -4   9   2       23.08        6.50      3.88 o 
  -3   9   2       77.19       63.24      5.94 o 
  -2   9   2       12.95        2.64      3.82 o 
  -1   9   2        8.47        3.78      4.08 o 
   0   9   2       55.82       35.81      5.59 o 
   1   9   2        0.01       -6.20      4.14 o 
   2   9   2        3.09       -6.40      4.26 o 
   3   9   2      134.04      159.98     10.17 o 
   4   9   2      302.57      348.37     11.90 o 
   5   9   2       30.07       23.05      5.68 o 
   6   9   2      240.43      269.70     11.99 o 
   7   9   2       22.78       16.63      9.10 o 
   8   9   2        7.05        7.24      6.28 o 
  -6  10   2        2.42        1.27      5.03 o 
  -5  10   2        0.92       -5.29      5.33 o 
  -4  10   2        1.00       -6.49      4.46 o 
  -3  10   2        2.11        4.51      4.52 o 
  -2  10   2       59.11       65.04      6.38 o 
  -1  10   2        5.58        6.67      4.84 o 
   0  10   2       39.62       40.23      7.35 o 
   1  10   2        6.41       -5.11      5.08 o 
   2  10   2        6.39        2.27      5.14 o 
   3  10   2        3.91       -2.20      4.74 o 
   4  10   2       16.89        4.74      5.36 o 
   5  10   2       21.11       19.98      6.71 o 
  -2  11   2        0.69        7.28      6.03 o 
  -1  11   2        0.08       -5.98      6.50 o 
   0  11   2       12.25        5.91      6.88 o 
   1  11   2        0.79       -9.12      6.08 o 
 -14   1   3        4.53       -4.82      4.50 o 
 -13   1   3       33.01       25.26      5.48 o 
 -12   1   3       13.60       15.56      4.23 o 
 -11   1   3       19.56       20.07      4.71 o 
 -10   1   3      176.78      168.65      7.28 o 
  -9   1   3       83.49       79.92      4.43 o 
  -8   1   3     1144.87     1209.50     14.11 o 
  -7   1   3      313.42      321.90      6.23 o 
  -6   1   3      214.01      259.52      4.78 o 
  -5   1   3       15.76       18.15      1.52 o 
  -4   1   3      936.14     1006.44      7.27 o 
  -3   1   3     3031.77     2813.38     14.90 o 
  -2   1   3     1198.57     1090.62      6.43 o 
  -1   1   3     6834.93     6692.84     32.17 o 
   0   1   3     7643.96     7801.62     38.82 o 
   1   1   3     7351.30     7553.38     36.52 o 
   2   1   3    22481.93    23093.69    121.73 o 
   3   1   3      439.48      499.32      5.71 o 
   4   1   3     3369.32     3377.69     24.84 o 
   5   1   3        9.00        3.59      1.75 o 
   6   1   3      184.38      171.81      4.99 o 
   7   1   3      113.08      104.40      4.92 o 
   8   1   3      205.75      206.25      6.57 o 
   9   1   3      392.93      384.74      9.01 o 
  10   1   3       46.08       37.46      4.77 o 
  11   1   3      108.87       83.12      6.15 o 
  12   1   3       22.10       13.08      4.69 o 
  13   1   3        0.07       -1.17      4.90 o 
 -14   2   3        0.83       -5.23      4.68 o 
 -13   2   3       22.70       20.32      5.10 o 
 -12   2   3      124.59      122.05      7.22 o 
 -11   2   3        0.96       -4.27      3.69 o 
 -10   2   3      746.78      723.71     11.99 o 
  -9   2   3      359.36      339.04      8.11 o 
  -8   2   3      923.83      915.51     12.15 o 
  -7   2   3      619.70      623.25      8.09 o 
  -6   2   3      499.05      534.78      6.86 o 
  -5   2   3      185.85      222.76      3.95 o 
  -4   2   3     1134.89     1095.32      7.89 o 
  -3   2   3       21.53       26.72      1.27 o 
  -2   2   3     1348.26     1263.62      7.40 o 
  -1   2   3    15237.47    15259.21     72.08 o 
   0   2   3     1745.93     1747.44     10.12 o 
   1   2   3     1288.89     1366.74      9.43 o 
   2   2   3      899.75     1020.24      8.40 o 
   3   2   3      198.50      166.23      3.99 o 
   4   2   3       55.90       37.39      2.69 o 
   5   2   3       55.52       53.23      3.23 o 
   6   2   3      736.05      765.34     10.82 o 
   7   2   3     1294.26     1248.96     16.85 o 
   8   2   3       62.03       49.72      3.81 o 
   9   2   3        6.71        8.52      3.27 o 
  10   2   3      445.06      460.80     10.32 o 
  11   2   3       77.13       83.32      6.98 o 
  12   2   3       17.79       14.66      5.78 o 
  13   2   3       34.66       22.89      5.92 o 
 -14   3   3       21.92       18.49      6.07 o 
 -13   3   3       13.22       18.72      4.91 o 
 -12   3   3       44.59       34.85      5.39 o 
 -11   3   3      263.40      300.63      9.98 o 
 -10   3   3       16.41       19.43      3.69 o 
  -9   3   3       62.26       70.38      4.63 o 
  -8   3   3      676.72      656.89      9.68 o 
  -7   3   3     1139.67     1182.10     12.68 o 
  -6   3   3     1001.83      932.07     10.50 o 
  -5   3   3       32.25       43.52      2.38 o 
  -4   3   3      896.43      881.27      7.29 o 
  -3   3   3       15.57       10.26      1.03 o 
  -2   3   3     1594.63     1705.08     11.40 o 
  -1   3   3       20.10       31.53      1.78 o 
   0   3   3     9252.24     9106.79     49.51 o 
   1   3   3       57.35       63.70      2.25 o 
   2   3   3     1236.21     1205.14     10.69 o 
   3   3   3      468.14      511.07      7.49 o 
   4   3   3      724.71      712.00      9.61 o 
   5   3   3       51.65       51.14      3.64 o 
   6   3   3       35.88       39.99      3.39 o 
   7   3   3       86.87       81.31      4.56 o 
   8   3   3      132.30      125.41      5.87 o 
   9   3   3      637.64      628.37     12.17 o 
  10   3   3      421.01      430.94     10.54 o 
  11   3   3        1.24       -3.77      4.17 o 
  12   3   3        0.11       -4.47      4.66 o 
  13   3   3        0.45       -6.15      4.90 o 
 -13   4   3        1.38       -5.84      5.02 o 
 -12   4   3       13.96       12.47      5.12 o 
 -11   4   3        1.55        2.52      4.35 o 
 -10   4   3       27.34       31.75      4.43 o 
  -9   4   3      989.23      978.67     14.55 o 
  -8   4   3      265.77      270.28      7.49 o 
  -7   4   3        3.28        3.52      2.70 o 
  -6   4   3      254.71      251.25      5.93 o 
  -5   4   3      616.84      688.57      7.42 o 
  -4   4   3      104.79       83.36      2.77 o 
  -3   4   3     2681.41     2860.32     21.16 o 
  -2   4   3       21.46       19.52      1.95 o 
  -1   4   3      619.81      666.79      8.51 o 
   0   4   3      991.71      959.43      9.52 o 
   1   4   3      175.19      211.01      3.86 o 
   2   4   3      148.48      166.10      4.25 o 
   3   4   3       73.05       75.53      3.71 o 
   4   4   3       25.57       18.65      2.50 o 
   5   4   3      323.45      354.01      7.66 o 
   6   4   3        0.30       -0.75      2.08 o 
   7   4   3      126.51      109.21      5.55 o 
   8   4   3      182.75      194.28      9.65 o 
   9   4   3       94.59       91.96      6.04 o 
  10   4   3      109.80      111.25      6.56 o 
  11   4   3        1.06       -3.35      4.35 o 
  12   4   3       43.52       38.90      6.20 o 
 -13   5   3        1.60       -6.91      4.61 o 
 -12   5   3        5.36        9.95      4.96 o 
 -11   5   3      323.33      336.10     10.46 o 
 -10   5   3        7.18        5.80      3.48 o 
  -9   5   3      383.71      400.30      9.44 o 
  -8   5   3      299.15      302.41      7.91 o 
  -7   5   3       95.95       95.68      5.39 o 
  -6   5   3      644.94      632.32      8.48 o 
  -5   5   3      159.83      155.79      5.19 o 
  -4   5   3      294.11      290.42      5.34 o 
  -3   5   3      318.49      291.41      6.54 o 
  -2   5   3      463.78      431.16      8.31 o 
  -1   5   3     1081.86     1079.97     11.53 o 
   0   5   3      679.20      668.89      8.95 o 
   1   5   3      906.99      989.19     10.64 o 
   2   5   3       91.23       70.75      3.22 o 
   3   5   3      250.13      254.86      6.48 o 
   4   5   3      117.87       99.96      4.83 o 
   5   5   3        1.12        0.58      2.16 o 
   6   5   3      152.15      160.68      7.70 o 
   7   5   3      120.99      124.61      7.71 o 
   8   5   3        2.35       -0.88      3.09 o 
   9   5   3        0.60       -6.40      4.27 o 
  10   5   3       30.51       11.90      5.75 o 
  11   5   3        6.47       -2.11      5.58 o 
  12   5   3      112.42      111.65      9.33 o 
 -12   6   3       67.23       66.66      7.35 o 
 -11   6   3       19.28       18.90      4.92 o 
 -10   6   3       11.88       11.15      4.17 o 
  -9   6   3      306.55      369.74      9.54 o 
  -8   6   3      184.55      217.07      6.34 o 
  -7   6   3       24.13       19.05      3.24 o 
  -6   6   3      263.93      274.23      6.62 o 
  -5   6   3      743.56      720.51      9.87 o 
  -4   6   3       80.26       67.28      2.97 o 
  -3   6   3      328.97      310.76      7.32 o 
  -2   6   3       98.99       97.48      3.90 o 
  -1   6   3      306.41      330.76      5.61 o 
   0   6   3      459.78      472.12      8.60 o 
   1   6   3       57.42       59.47      3.75 o 
   2   6   3      760.27      798.45     11.54 o 
   3   6   3       90.53       89.99      5.58 o 
   4   6   3        2.89        6.15      2.77 o 
   5   6   3        0.68       -4.28      2.86 o 
   6   6   3       13.04       10.40      3.50 o 
   7   6   3      546.98      592.31     12.59 o 
   8   6   3       35.91       46.52      6.60 o 
   9   6   3        0.75       -2.61      4.45 o 
  10   6   3        7.03        1.07      4.84 o 
  11   6   3       60.81       63.47      8.42 o 
 -11   7   3       77.45       66.55      6.78 o 
 -10   7   3       40.17       41.23      5.90 o 
  -9   7   3        0.62       -4.20      3.99 o 
  -8   7   3       37.80       17.97      4.40 o 
  -7   7   3       13.71        5.94      3.73 o 
  -6   7   3        1.41       -4.26      2.84 o 
  -5   7   3      162.50      139.88      6.07 o 
  -4   7   3      442.22      476.94     10.08 o 
  -3   7   3      426.45      420.31      9.12 o 
  -2   7   3     1105.95     1057.40     14.27 o 
  -1   7   3      136.10      130.09      5.16 o 
   0   7   3      711.33      740.22     12.11 o 
   1   7   3      409.68      444.21      8.98 o 
   2   7   3       36.79       30.59      3.53 o 
   3   7   3        4.00       -2.03      2.58 o 
   4   7   3      111.29       91.06      6.99 o 
   5   7   3      410.02      413.44     10.28 o 
   6   7   3      269.89      300.72      9.86 o 
   7   7   3      110.94      114.94      9.42 o 
   8   7   3       20.85       16.69      5.38 o 
   9   7   3      140.33      155.27     11.84 o 
  10   7   3       35.07       19.23      6.06 o 
 -10   8   3        7.21       15.68      5.34 o 
  -9   8   3        0.36       -0.64      5.24 o 
  -8   8   3       21.44       17.27      4.61 o 
  -7   8   3        0.57       -0.45      3.69 o 
  -6   8   3        0.22       -4.28      3.66 o 
  -5   8   3       34.69       33.79      4.42 o 
  -4   8   3        0.17        5.14      3.62 o 
  -3   8   3       16.59       16.44      3.73 o 
  -2   8   3        0.00        0.71      3.08 o 
  -1   8   3       22.71       17.42      3.55 o 
   0   8   3       56.25       50.76      4.57 o 
   1   8   3        0.02       -2.11      3.05 o 
   2   8   3       88.90       87.45      6.95 o 
   3   8   3       59.79       52.97      5.64 o 
   4   8   3       42.80       28.80      5.09 o 
   5   8   3       91.93       68.61      5.40 o 
   6   8   3      173.46      187.40      8.65 o 
   7   8   3      201.86      204.52     10.84 o 
   8   8   3       19.03       15.97      5.94 o 
   9   8   3       30.04       30.71      9.39 o 
  -8   9   3        0.28       -4.77      4.67 o 
  -7   9   3       89.93      103.75      7.18 o 
  -6   9   3       22.56       20.92      4.79 o 
  -5   9   3        4.78        1.27      4.23 o 
  -4   9   3        2.35       -0.78      3.35 o 
  -3   9   3       68.72       48.19      4.90 o 
  -2   9   3        0.23       -1.75      3.29 o 
  -1   9   3       10.94        2.95      4.35 o 
   0   9   3       53.04       55.81      6.31 o 
   1   9   3       26.91       27.32      5.22 o 
   2   9   3        3.16       -3.48      4.10 o 
   3   9   3        1.26       -1.97      3.95 o 
   4   9   3       15.58       10.28      5.30 o 
   5   9   3        3.38       -0.74      5.03 o 
   6   9   3       29.71       41.92      7.19 o 
   7   9   3       58.75       56.36      8.94 o 
  -6  10   3        0.03        6.75      6.14 o 
  -5  10   3       58.19       65.87      8.06 o 
  -4  10   3       30.79       29.29      5.90 o 
  -3  10   3        1.60       -5.63      4.05 o 
  -2  10   3        3.63        5.02      4.81 o 
  -1  10   3      186.88      208.11     12.51 o 
   0  10   3       97.34      106.84      9.44 o 
   1  10   3        0.43       -7.14      4.76 o 
   2  10   3       54.47       52.65      6.64 o 
   3  10   3       27.29       25.41      6.30 o 
   4  10   3       47.82       46.30      7.78 o 
   5  10   3       12.81       20.14      9.59 o 
  -1  11   3        3.78        2.63      6.14 o 
   0  11   3       13.13       10.76      5.93 o 
 -15   0   4       17.65       19.06     14.23 o 
 -14   0   4       42.78       36.10     22.41 o 
 -13   0   4       21.66       16.01      7.17 o 
 -12   0   4       71.32       55.91      8.09 o 
 -11   0   4      260.68      279.57     13.15 o 
 -10   0   4     3558.81     3728.60     61.57 o 
  -9   0   4      121.70       89.98      8.46 o 
  -8   0   4      135.73      160.51      8.02 o 
  -7   0   4      739.52      800.89     15.30 o 
  -6   0   4        0.13        1.24      1.94 o 
  -5   0   4      399.41      383.52      6.18 o 
  -4   0   4     4686.54     4531.76     40.29 o 
  -3   0   4     3512.33     3411.20     27.65 o 
  -2   0   4     6079.71     5723.04    108.86 o 
  -1   0   4     4642.29     4472.85     32.82 o 
   0   0   4    23456.75    23469.48    260.96 o 
   1   0   4     9954.18     9768.59     71.40 o 
   2   0   4    10871.66    10722.02     82.50 o 
   3   0   4     8099.18     8161.09     60.34 o 
   4   0   4     5361.42     5423.31     47.50 o 
   5   0   4      103.59       86.96      5.19 o 
   6   0   4        3.35        7.09      3.48 o 
   7   0   4        9.94        5.24      3.48 o 
   8   0   4        5.79       -0.93      5.33 o 
   9   0   4      283.70      320.39     12.69 o 
  10   0   4      632.72      610.95     17.02 o 
  11   0   4        9.06        9.85      7.11 o 
  12   0   4      109.01       91.75     10.93 o 
  13   0   4      141.28      159.21     13.75 o 
 -14   1   4        0.75       -7.04      4.70 o 
 -13   1   4       25.76       15.56      6.65 o 
 -12   1   4       29.63       19.82      4.37 o 
 -11   1   4      163.56      145.39      7.07 o 
 -10   1   4     1160.80     1110.45     16.19 o 
  -9   1   4      493.13      469.29      8.22 o 
  -8   1   4     1289.04     1244.95     13.82 o 
  -7   1   4     1756.54     1770.01     16.81 o 
  -6   1   4     1234.85     1327.37     11.31 o 
  -5   1   4       11.78       18.52      1.33 o 
  -4   1   4       23.13       31.74      1.79 o 
  -3   1   4      984.46      987.29      7.38 o 
  -2   1   4     4724.40     4711.88     24.29 o 
  -1   1   4     3018.05     2934.17     15.38 o 
   0   1   4    11443.91    11768.34     59.86 o 
   1   1   4     5098.02     5252.34     29.41 o 
   2   1   4      841.07      897.88      8.05 o 
   3   1   4        1.02        2.71      1.16 o 
   4   1   4      172.40      142.08      4.00 o 
   5   1   4      147.00      165.08      4.56 o 
   6   1   4      407.71      384.37      7.24 o 
   7   1   4      609.45      621.82     10.36 o 
   8   1   4       97.62       95.68      5.03 o 
   9   1   4       98.35       80.82      5.41 o 
  10   1   4       11.45        6.56      3.39 o 
  11   1   4        3.68        1.20      4.41 o 
  12   1   4       54.46       52.46      6.53 o 
  13   1   4        0.36       -4.00      4.53 o 
 -14   2   4       23.44       23.77      7.22 o 
 -13   2   4       10.76        8.78      4.75 o 
 -12   2   4       30.57       26.59      4.89 o 
 -11   2   4      644.46      651.32     13.00 o 
 -10   2   4       91.57       72.03      5.35 o 
  -9   2   4      504.80      503.50     10.21 o 
  -8   2   4      120.83      122.29      7.02 o 
  -7   2   4       14.05        9.27      2.34 o 
  -6   2   4      147.14      142.26      3.31 o 
  -5   2   4     1119.46     1084.45      9.16 o 
  -4   2   4      254.02      235.22      3.22 o 
  -3   2   4      332.10      308.17      3.63 o 
  -2   2   4     1680.39     1630.86      9.52 o 
  -1   2   4     5356.30     5127.67     26.86 o 
   0   2   4       63.58       89.12      2.11 o 
   1   2   4      505.22      515.90      4.92 o 
   2   2   4       96.41       80.51      2.33 o 
   3   2   4     1049.90     1065.46     11.01 o 
   4   2   4      111.87      110.79      4.62 o 
   5   2   4      307.28      316.13      6.23 o 
   6   2   4        9.58       11.23      2.43 o 
   7   2   4      305.70      288.38      7.69 o 
   8   2   4       21.66       21.38      3.26 o 
   9   2   4       79.26       79.11      5.33 o 
  10   2   4       72.12       51.39      5.02 o 
  11   2   4        9.30        6.09      4.56 o 
  12   2   4        0.41        3.55      5.21 o 
  13   2   4        5.35        0.79      5.03 o 
 -14   3   4       13.65       16.59      6.51 o 
 -13   3   4      197.62      204.57     15.95 o 
 -12   3   4      338.81      353.70     10.88 o 
 -11   3   4      717.30      746.47     14.31 o 
 -10   3   4      148.36      138.44      6.92 o 
  -9   3   4      421.18      417.64      9.12 o 
  -8   3   4        0.03       -1.22      1.85 o 
  -7   3   4      526.41      516.76      7.96 o 
  -6   3   4       34.14       30.60      2.28 o 
  -5   3   4     3264.05     3370.65     22.12 o 
  -4   3   4      725.01      727.97      6.77 o 
  -3   3   4       10.55       11.95      1.21 o 
  -2   3   4       44.01       51.68      1.76 o 
  -1   3   4      510.81      456.09      4.81 o 
   0   3   4       71.67       96.96      2.45 o 
   1   3   4       96.54       88.82      2.62 o 
   2   3   4       12.77       29.23      2.39 o 
   3   3   4     1505.26     1498.65     14.74 o 
   4   3   4      807.00      801.78     10.34 o 
   5   3   4      817.47      824.16     11.76 o 
   6   3   4       35.41       38.40      3.78 o 
   7   3   4       20.61       17.84      3.47 o 
   8   3   4      229.22      228.80      7.94 o 
   9   3   4        6.86        7.71      3.25 o 
  10   3   4      143.99      154.77      8.29 o 
  11   3   4        0.06       -1.50      4.79 o 
  12   3   4        2.35       -4.78      4.47 o 
 -14   4   4       96.00       87.60      9.31 o 
 -13   4   4       18.03        6.39      5.48 o 
 -12   4   4        2.63       -1.43      4.74 o 
 -11   4   4      428.89      476.56     11.94 o 
 -10   4   4      113.23      117.55      8.13 o 
  -9   4   4      246.63      270.94      8.13 o 
  -8   4   4      118.21      124.14      5.70 o 
  -7   4   4     1561.84     1545.67     16.53 o 
  -6   4   4      582.21      574.37      7.62 o 
  -5   4   4       60.05      100.68      3.59 o 
  -4   4   4       65.07       65.22      3.60 o 
  -3   4   4      335.91      287.98      4.41 o 
  -2   4   4      186.59      205.23      3.94 o 
  -1   4   4      431.31      408.85      6.15 o 
   0   4   4     2577.99     2420.71     18.94 o 
   1   4   4      292.86      232.59      4.11 o 
   2   4   4     2721.57     2776.68     22.44 o 
   3   4   4     1039.96     1059.70     12.43 o 
   4   4   4       73.37       72.39      3.90 o 
   5   4   4      373.16      374.77      7.99 o 
   6   4   4        1.64       -2.48      2.18 o 
   7   4   4      107.43      104.47      6.00 o 
   8   4   4     1041.70     1097.63     16.18 o 
   9   4   4      392.17      411.67     11.72 o 
  10   4   4      267.37      287.19     10.39 o 
  11   4   4        5.00       -1.71      3.93 o 
  12   4   4        1.63       -0.88      4.58 o 
 -13   5   4       73.75       64.91      6.93 o 
 -12   5   4       88.20      101.62      7.90 o 
 -11   5   4       14.97       17.87      4.36 o 
 -10   5   4       11.22        4.70      3.61 o 
  -9   5   4        3.59       -1.14      3.01 o 
  -8   5   4      246.20      257.33      7.34 o 
  -7   5   4       39.00       27.66      2.84 o 
  -6   5   4      992.16     1067.89     11.39 o 
  -5   5   4      137.53      138.66      3.52 o 
  -4   5   4      268.09      282.64      6.77 o 
  -3   5   4      142.59      137.79      5.01 o 
  -2   5   4      300.45      292.33      5.36 o 
  -1   5   4     1104.34     1152.01     12.97 o 
   0   5   4     3118.93     3144.84     26.05 o 
   1   5   4      923.04      965.39     10.61 o 
   2   5   4      369.23      392.57      6.99 o 
   3   5   4        8.68       13.46      2.48 o 
   4   5   4       84.39       86.58      4.61 o 
   5   5   4        2.37       -0.83      2.27 o 
   6   5   4        0.98       -2.95      2.62 o 
   7   5   4     1028.78     1083.80     15.87 o 
   8   5   4       12.90       11.43      4.57 o 
   9   5   4        4.73       -2.06      4.01 o 
  10   5   4        0.17       -6.83      4.55 o 
  11   5   4       80.02       58.38      7.01 o 
 -12   6   4       20.17       12.96      5.75 o 
 -11   6   4       28.99       26.63      6.34 o 
 -10   6   4       41.87       33.13      4.85 o 
  -9   6   4        0.01       -0.63      3.66 o 
  -8   6   4      269.11      283.58      9.11 o 
  -7   6   4       25.99       24.18      2.96 o 
  -6   6   4        3.06        4.11      2.39 o 
  -5   6   4      291.98      283.82      5.69 o 
  -4   6   4        8.88        4.17      2.61 o 
  -3   6   4        4.61        1.67      2.56 o 
  -2   6   4       30.61       28.28      2.35 o 
  -1   6   4      497.63      512.95      8.32 o 
   0   6   4      113.98      104.17      7.17 o 
   1   6   4      380.53      381.05      6.66 o 
   2   6   4      215.37      211.55      8.24 o 
   3   6   4       15.78       13.73      2.20 o 
   4   6   4        0.58       -1.89      2.42 o 
   5   6   4       16.93       11.78      3.20 o 
   6   6   4       95.74       78.47      5.67 o 
   7   6   4      363.32      413.99     11.53 o 
   8   6   4       92.96       86.49      6.69 o 
   9   6   4       12.28        8.73      5.03 o 
  10   6   4       10.30       -7.49      5.25 o 
 -11   7   4       12.05        7.00      5.13 o 
 -10   7   4        0.56        1.38      4.18 o 
  -9   7   4       14.14       18.78      4.42 o 
  -8   7   4       92.59       94.24      6.17 o 
  -7   7   4       39.88       37.39      4.49 o 
  -6   7   4        0.38        0.41      2.99 o 
  -5   7   4       14.54        9.78      3.52 o 
  -4   7   4        4.93        2.35      3.06 o 
  -3   7   4       53.72       62.68      4.11 o 
  -2   7   4      193.67      217.51      6.23 o 
  -1   7   4        1.51        8.82      2.47 o 
   0   7   4       72.54       75.96      5.44 o 
   1   7   4      345.05      342.48      7.83 o 
   2   7   4        0.27       -0.78      2.69 o 
   3   7   4       51.23       44.36      4.18 o 
   4   7   4       47.33       38.63      4.40 o 
   5   7   4        0.97       -3.19      2.92 o 
   6   7   4       10.64       14.86      4.56 o 
   7   7   4      222.85      225.21     12.83 o 
   8   7   4        1.01       -7.84      5.30 o 
   9   7   4       28.64       26.57      6.94 o 
  10   7   4       18.58       11.00     10.20 o 
 -10   8   4       62.45       73.57      7.03 o 
  -9   8   4       10.55        7.11      5.24 o 
  -8   8   4       15.87       13.99      4.90 o 
  -7   8   4      229.87      248.68      9.05 o 
  -6   8   4       26.05       21.18      3.99 o 
  -5   8   4       69.96       48.19      4.70 o 
  -4   8   4       66.75       74.78      5.54 o 
  -3   8   4      427.90      492.16     11.19 o 
  -2   8   4      220.46      297.37      8.98 o 
  -1   8   4       24.93       26.37      4.12 o 
   0   8   4        1.06       -1.27      2.83 o 
   1   8   4      122.88      114.36      9.05 o 
   2   8   4      246.29      230.46      8.99 o 
   3   8   4       38.59       36.42      5.28 o 
   4   8   4      122.11      127.65     10.66 o 
   5   8   4       83.18      107.69     10.90 o 
   6   8   4       53.33       74.00      9.55 o 
   7   8   4        0.98       -5.04      4.72 o 
   8   8   4       22.97       24.09      6.62 o 
  -8   9   4      104.25      120.01     10.62 o 
  -7   9   4        2.35       -0.13      6.46 o 
  -6   9   4        1.57       -2.20      4.75 o 
  -5   9   4        4.94       -0.69      3.72 o 
  -4   9   4        6.82       -1.54      3.74 o 
  -3   9   4       70.77       48.09      5.10 o 
  -2   9   4        6.16       11.41      3.86 o 
  -1   9   4      176.82      187.00      8.57 o 
   0   9   4       57.03       68.56      5.38 o 
   1   9   4      103.86      100.88      7.42 o 
   2   9   4        0.74       -4.78      5.17 o 
   3   9   4      136.02      132.33      8.33 o 
   4   9   4      104.28      112.32      8.55 o 
   5   9   4        0.00       -1.64      7.56 o 
   6   9   4       14.46        6.50     10.30 o 
   7   9   4       17.03       18.42      7.64 o 
  -6  10   4        1.30       -8.69      5.79 o 
  -5  10   4        1.40       -0.18      5.82 o 
  -4  10   4        5.04        3.45      5.44 o 
  -3  10   4       56.30       70.58      7.67 o 
  -2  10   4       44.46       38.78      5.96 o 
  -1  10   4        0.64       -0.01      4.62 o 
   0  10   4        4.76        6.83      5.32 o 
   1  10   4        1.92       -6.51      4.34 o 
   2  10   4        2.38       -6.98      6.64 o 
   3  10   4       42.12       33.14      8.94 o 
   4  10   4        0.68       -3.89      6.25 o 
 -15   1   5        0.21      -10.48      7.78 o 
 -14   1   5        8.85        8.01      5.78 o 
 -13   1   5      232.57      247.77     12.33 o 
 -12   1   5        0.01       -4.03      3.73 o 
 -11   1   5      264.67      245.78      8.68 o 
 -10   1   5     1636.54     1681.66     20.29 o 
  -9   1   5       34.75       24.43      2.40 o 
  -8   1   5      115.11      105.53      4.88 o 
  -7   1   5        2.43        4.36      1.59 o 
  -6   1   5       42.87       55.65      2.16 o 
  -5   1   5      741.49      827.39      7.25 o 
  -4   1   5      280.45      290.82      3.52 o 
  -3   1   5      156.40      150.01      2.84 o 
  -2   1   5       46.24       55.92      1.46 o 
  -1   1   5      116.53      104.55      1.55 o 
   0   1   5     7714.21     7771.13     43.59 o 
   1   1   5     1727.93     1816.80     12.87 o 
   2   1   5     1239.59     1158.35     12.09 o 
   3   1   5     1083.91     1015.20      9.95 o 
   4   1   5      156.38      169.78      4.55 o 
   5   1   5       22.72       28.29      2.38 o 
   6   1   5      745.77      738.55     10.53 o 
   7   1   5       95.77       87.98      4.42 o 
   8   1   5       11.29       11.03      3.70 o 
   9   1   5      402.96      381.71      9.94 o 
  10   1   5      165.15      146.75      7.12 o 
  11   1   5       37.71       27.47      4.94 o 
  12   1   5        5.48        7.81      4.67 o 
 -14   2   5        4.12       -6.78      5.94 o 
 -13   2   5       58.39       51.46      6.61 o 
 -12   2   5       93.19       88.01      7.06 o 
 -11   2   5        9.71       23.35      4.23 o 
 -10   2   5       98.11       95.30      5.71 o 
  -9   2   5      518.75      524.57     10.25 o 
  -8   2   5      250.68      251.79      6.82 o 
  -7   2   5       17.03       31.31      2.59 o 
  -6   2   5      490.43      525.93      6.07 o 
  -5   2   5     1424.32     1489.13     10.94 o 
  -4   2   5      386.54      483.92      5.47 o 
  -3   2   5       35.29       51.24      1.61 o 
  -2   2   5     1074.82     1010.13      7.70 o 
  -1   2   5       25.13       37.24      2.23 o 
   0   2   5      672.42      606.07      5.65 o 
   1   2   5     2144.41     2141.69     15.80 o 
   2   2   5      671.72      684.42      8.21 o 
   3   2   5      758.12      769.47     10.14 o 
   4   2   5     1696.42     1699.87     16.35 o 
   5   2   5       69.74       60.15      3.33 o 
   6   2   5      156.11      143.24      5.33 o 
   7   2   5       93.05       81.79      4.49 o 
   8   2   5     1590.87     1573.63     18.26 o 
   9   2   5      256.38      272.43      8.77 o 
  10   2   5        0.05       -1.09      3.47 o 
  11   2   5      355.51      391.91     12.92 o 
  12   2   5       92.55       94.02      7.87 o 
 -14   3   5       47.87       56.46      8.08 o 
 -13   3   5        9.97       -2.35      4.70 o 
 -12   3   5       72.11       64.92      7.13 o 
 -11   3   5        6.32       11.83      4.08 o 
 -10   3   5      201.46      202.00      8.10 o 
  -9   3   5      572.35      604.31     11.38 o 
  -8   3   5       10.36        9.50      2.45 o 
  -7   3   5      532.13      501.60      7.58 o 
  -6   3   5      448.47      439.83      5.98 o 
  -5   3   5      113.55      113.31      3.29 o 
  -4   3   5      210.77      246.58      3.89 o 
  -3   3   5     3515.11     3622.51     20.77 o 
  -2   3   5     3998.73     3977.15     23.11 o 
  -1   3   5        2.11        7.17      1.18 o 
   0   3   5        3.63        9.26      1.24 o 
   1   3   5     1805.51     1780.59     14.05 o 
   2   3   5       54.63       50.40      2.73 o 
   3   3   5      111.71      134.12      4.16 o 
   4   3   5        2.47        1.23      1.56 o 
   5   3   5     1656.22     1680.83     17.58 o 
   6   3   5        1.07       -0.60      1.76 o 
   7   3   5       60.78       54.74      4.76 o 
   8   3   5      193.39      171.82      9.30 o 
   9   3   5      160.86      146.60      6.67 o 
  10   3   5       36.19       36.21      4.73 o 
  11   3   5        0.45       -6.16      4.11 o 
  12   3   5       16.79        9.27      5.45 o 
 -14   4   5        8.59      -12.13      8.09 o 
 -13   4   5        0.02       -8.13      5.42 o 
 -12   4   5        8.98        8.05      5.01 o 
 -11   4   5      447.73      429.07     11.46 o 
 -10   4   5       41.18       40.92      4.60 o 
  -9   4   5       16.14       25.06      4.12 o 
  -8   4   5        0.61        2.21      2.89 o 
  -7   4   5       67.11       66.15      3.58 o 
  -6   4   5      281.48      293.41      6.13 o 
  -5   4   5        4.01        3.19      1.27 o 
  -4   4   5      367.15      391.06      5.82 o 
  -3   4   5        3.01        0.56      1.24 o 
  -2   4   5        0.93        5.88      0.81 o 
  -1   4   5      211.20      207.88      4.16 o 
   0   4   5       26.12       26.72      2.44 o 
   1   4   5      795.49      844.45      8.43 o 
   2   4   5       62.33       48.75      2.95 o 
   3   4   5      219.28      245.41      5.89 o 
   4   4   5      139.25      133.04      5.72 o 
   5   4   5       12.05       11.66      2.45 o 
   6   4   5       96.26       93.61      5.02 o 
   7   4   5        5.85        9.54      3.58 o 
   8   4   5       49.40       42.40      5.24 o 
   9   4   5       32.08       23.28      4.67 o 
  10   4   5        5.12       -0.95      4.73 o 
  11   4   5       37.04       36.16     10.36 o 
 -13   5   5        0.03       -8.62      5.75 o 
 -12   5   5       33.55       21.13      5.65 o 
 -11   5   5        9.94       12.69      4.85 o 
 -10   5   5       22.90       19.02      4.02 o 
  -9   5   5       18.47       15.13      3.44 o 
  -8   5   5        0.78        0.03      2.74 o 
  -7   5   5        2.81       10.30      2.41 o 
  -6   5   5       14.07       12.00      2.28 o 
  -5   5   5        2.47        2.60      1.93 o 
  -4   5   5        6.31       -0.29      2.15 o 
  -3   5   5        7.18        4.05      1.92 o 
  -2   5   5      184.59      198.75      4.75 o 
  -1   5   5      402.53      438.64      8.75 o 
   0   5   5        5.03        5.76      1.76 o 
   1   5   5     1064.06     1089.44     10.75 o 
   2   5   5       71.04       57.00      3.07 o 
   3   5   5       60.43       46.45      3.43 o 
   4   5   5        0.21        2.66      2.46 o 
   5   5   5      222.81      239.62      7.20 o 
   6   5   5        0.98        2.73      2.81 o 
   7   5   5      162.84      172.72      8.86 o 
   8   5   5       12.28       12.21      4.44 o 
   9   5   5       63.60       58.21      6.36 o 
  10   5   5       32.35       28.69      6.81 o 
  11   5   5       56.15       50.82      7.95 o 
 -12   6   5        0.00       -5.86      5.00 o 
 -11   6   5       20.56       22.38      5.93 o 
 -10   6   5       45.46       40.08      6.19 o 
  -9   6   5      106.06       98.97      6.42 o 
  -8   6   5      317.35      314.91      8.49 o 
  -7   6   5      952.34      914.47     12.71 o 
  -6   6   5      254.27      235.61      7.58 o 
  -5   6   5       21.70       14.55      3.28 o 
  -4   6   5      286.54      265.29      7.34 o 
  -3   6   5       59.40       40.92      3.29 o 
  -2   6   5      181.28      188.91      5.01 o 
  -1   6   5      620.14      617.65     11.58 o 
   0   6   5     4027.76     3966.18     36.27 o 
   1   6   5       76.62       64.48      3.83 o 
   2   6   5       57.08       49.31      3.57 o 
   3   6   5        0.09       -1.80      1.90 o 
   4   6   5        1.95       -1.75      2.66 o 
   5   6   5        5.39        5.64      3.19 o 
   6   6   5      768.98      762.73     14.42 o 
   7   6   5      159.91      188.62     12.98 o 
   8   6   5       30.24       19.86      6.92 o 
   9   6   5        1.39       -1.26      4.21 o 
  10   6   5       19.88        7.03      5.80 o 
 -11   7   5        4.05        0.62      5.17 o 
 -10   7   5       86.26       89.22      7.45 o 
  -9   7   5      131.13      114.91      9.66 o 
  -8   7   5       12.29        2.12      4.35 o 
  -7   7   5       80.90      101.98      6.03 o 
  -6   7   5      465.91      485.38     10.81 o 
  -5   7   5        4.97       -1.27      3.27 o 
  -4   7   5      172.71      169.58      6.04 o 
  -3   7   5        3.18        1.90      2.67 o 
  -2   7   5      502.13      512.04      8.18 o 
  -1   7   5       94.36       84.37      4.32 o 
   0   7   5       81.09       84.85      5.58 o 
   1   7   5      494.26      485.27     11.44 o 
   2   7   5       12.50        3.94      3.03 o 
   3   7   5        0.70       -4.46      2.98 o 
   4   7   5       61.49       53.24      4.57 o 
   5   7   5      109.72      105.14      6.67 o 
   6   7   5       28.15       18.98      5.53 o 
   7   7   5       15.99       11.07      4.91 o 
   8   7   5        0.34       -7.36      4.90 o 
   9   7   5        3.51       -5.76      4.50 o 
 -10   8   5       36.48       49.86      8.15 o 
  -9   8   5       40.85       43.93      8.28 o 
  -8   8   5       20.98       14.20      5.26 o 
  -7   8   5       22.86       25.44      4.80 o 
  -6   8   5       80.48       68.57      5.97 o 
  -5   8   5       12.83        2.78      3.54 o 
  -4   8   5       21.83        7.85      3.87 o 
  -3   8   5       10.54        9.48      3.46 o 
  -2   8   5      829.53      923.32     14.97 o 
  -1   8   5      763.80      781.22     14.72 o 
   0   8   5        4.23        0.54      3.22 o 
   1   8   5       99.05       82.85      6.33 o 
   2   8   5        8.90        7.35      4.07 o 
   3   8   5        4.60       -1.32      4.12 o 
   4   8   5       39.41       33.07      6.01 o 
   5   8   5       70.70       59.55      7.23 o 
   6   8   5        5.27       -0.40      5.70 o 
   7   8   5      155.02      176.66     14.61 o 
   8   8   5      108.26      123.46     10.04 o 
  -8   9   5       23.55       22.68      5.45 o 
  -7   9   5        1.83       -4.18      4.33 o 
  -6   9   5       61.72       64.24      6.44 o 
  -5   9   5       35.90       31.86      5.57 o 
  -4   9   5       26.99       26.98      4.86 o 
  -3   9   5        6.65        3.31      3.61 o 
  -2   9   5      158.03      162.63      9.83 o 
  -1   9   5        0.05       -5.25      3.50 o 
   0   9   5       26.43       28.80      4.84 o 
   1   9   5      159.45      159.27      9.75 o 
   2   9   5       23.43       15.86      5.07 o 
   3   9   5        0.10       -7.07      4.72 o 
   4   9   5       24.84       15.30      6.28 o 
   5   9   5       70.32       52.77      8.06 o 
   6   9   5       22.41       13.98     12.23 o 
  -6  10   5       18.57       33.11      8.40 o 
  -5  10   5       89.85      137.37     13.19 o 
  -4  10   5       58.67       71.74      7.90 o 
  -3  10   5       31.96       29.08      6.85 o 
  -2  10   5       17.28       16.91      6.20 o 
  -1  10   5       20.88       12.57      6.10 o 
   0  10   5        0.05       -6.48      5.26 o 
   1  10   5        6.46       -1.14      6.87 o 
   2  10   5       12.27        8.63      8.50 o 
   3  10   5       82.61      108.92     11.62 o 
   4  10   5        8.09        6.61      7.84 o 
 -15   0   6       37.50       18.60     11.66 o 
 -14   0   6      346.36      395.03     22.27 o 
 -13   0   6      238.76      288.53     18.92 o 
 -12   0   6       45.73       20.92      7.37 o 
 -11   0   6     1153.32     1110.65     23.35 o 
 -10   0   6      263.49      230.75     13.66 o 
  -9   0   6       94.03       83.19      7.81 o 
  -8   0   6      386.48      337.48      8.53 o 
  -7   0   6      390.91      386.34      6.33 o 
  -6   0   6     3906.11     3864.74     34.24 o 
  -5   0   6     3329.57     3452.60     29.68 o 
  -4   0   6     4470.70     4748.51     66.32 o 
  -3   0   6       37.95       44.18      2.37 o 
  -2   0   6      197.58      201.02      3.94 o 
  -1   0   6     1641.43     1477.10     13.96 o 
   0   0   6      139.73      163.69      3.77 o 
   1   0   6      170.71      120.79      3.75 o 
   2   0   6     2722.95     2732.31     25.10 o 
   3   0   6     5772.12     5696.84     48.48 o 
   4   0   6     2839.20     2972.23     29.65 o 
   5   0   6      605.44      504.22     11.02 o 
   6   0   6     2783.38     2684.25     44.92 o 
   7   0   6       21.35       10.32      4.59 o 
   8   0   6        6.39       -2.23      4.02 o 
   9   0   6      432.49      423.58     14.22 o 
  10   0   6      249.01      277.57     13.47 o 
  11   0   6       70.91       70.39      8.13 o 
  12   0   6        3.27        2.40      5.96 o 
 -15   1   6       39.76       45.82     14.73 o 
 -14   1   6       27.43       21.50      6.66 o 
 -13   1   6       29.07       24.60      9.65 o 
 -12   1   6      501.26      519.63     13.52 o 
 -11   1   6       17.40       23.81      4.29 o 
 -10   1   6       35.33       33.13      4.08 o 
  -9   1   6      858.96      872.17     11.37 o 
  -8   1   6      561.13      577.64      7.97 o 
  -7   1   6      196.26      189.17      3.61 o 
  -6   1   6      294.77      286.30      4.19 o 
  -5   1   6      349.56      351.52      4.30 o 
  -4   1   6       26.46       42.32      1.66 o 
  -3   1   6     1451.37     1407.37     11.26 o 
  -2   1   6      574.19      516.18      4.49 o 
  -1   1   6      842.29      741.89      6.01 o 
   0   1   6     3662.58     3624.33     24.27 o 
   1   1   6     3297.83     3237.01     21.12 o 
   2   1   6      969.53     1053.45     10.37 o 
   3   1   6       22.71       27.57      2.11 o 
   4   1   6     1714.11     1690.33     16.29 o 
   5   1   6      233.09      246.21      5.84 o 
   6   1   6      318.18      322.39      7.42 o 
   7   1   6      486.89      457.54      9.72 o 
   8   1   6      370.86      377.92      9.42 o 
   9   1   6      148.64      141.96      6.88 o 
  10   1   6        4.27        3.96      3.47 o 
  11   1   6       15.41       12.16      4.45 o 
  12   1   6        3.84        7.14      4.91 o 
 -14   2   6        3.46       -8.39      5.60 o 
 -13   2   6       15.14       11.68      5.95 o 
 -12   2   6       36.51       39.07      7.93 o 
 -11   2   6     1084.15     1111.69     16.69 o 
 -10   2   6      180.79      196.89      9.39 o 
  -9   2   6      228.07      216.05      8.40 o 
  -8   2   6       13.08       13.63      2.76 o 
  -7   2   6        4.36        4.03      1.62 o 
  -6   2   6      780.27      709.51      7.23 o 
  -5   2   6     1294.22     1345.13     10.16 o 
  -4   2   6     2663.67     2755.21     28.49 o 
  -3   2   6      179.75      159.71      2.79 o 
  -2   2   6      432.02      455.01      4.87 o 
  -1   2   6      367.61      342.45      4.49 o 
   0   2   6      251.85      223.87      3.59 o 
   1   2   6     3149.76     3248.81     22.44 o 
   2   2   6      615.51      633.34      8.64 o 
   3   2   6        5.05        5.23      2.11 o 
   4   2   6      313.70      340.36      7.41 o 
   5   2   6       55.00       57.39      3.47 o 
   6   2   6      146.15      126.60      5.05 o 
   7   2   6       59.64       55.08      4.39 o 
   8   2   6       99.50      106.50      5.47 o 
   9   2   6       10.94       10.49      3.62 o 
  10   2   6       59.78       53.03      5.53 o 
  11   2   6       81.73       85.72      6.92 o 
  12   2   6       39.42       37.06      6.28 o 
 -14   3   6        1.21       -7.90      7.43 o 
 -13   3   6       17.89       11.27      5.88 o 
 -12   3   6      139.17      136.29      7.91 o 
 -11   3   6       20.82       16.96      4.92 o 
 -10   3   6      143.60      162.59      7.31 o 
  -9   3   6      518.05      564.86     12.64 o 
  -8   3   6       35.70       39.71      3.02 o 
  -7   3   6      121.62      127.59      3.73 o 
  -6   3   6      188.73      207.86      4.44 o 
  -5   3   6      197.50      174.61      3.61 o 
  -4   3   6      217.70      184.38      3.34 o 
  -3   3   6      772.18      874.85      7.40 o 
  -2   3   6      145.44      125.76      3.08 o 
  -1   3   6     2930.30     3021.88     19.42 o 
   0   3   6      147.29      144.47      3.17 o 
   1   3   6     1366.17     1477.57     13.88 o 
   2   3   6       20.65       16.95      2.16 o 
   3   3   6      357.65      333.59      7.21 o 
   4   3   6      883.04      868.13     12.47 o 
   5   3   6      416.77      428.16      6.72 o 
   6   3   6       72.86       73.44      4.25 o 
   7   3   6      251.14      228.59      8.83 o 
   8   3   6      298.55      309.90      9.82 o 
   9   3   6        5.80        7.00      4.01 o 
  10   3   6      173.18      160.54      7.83 o 
  11   3   6      114.95      112.11      8.44 o 
 -14   4   6        5.15        3.14      9.44 o 
 -13   4   6        1.68       -8.06      5.38 o 
 -12   4   6       80.17       74.16      7.67 o 
 -11   4   6      168.71      176.47      9.00 o 
 -10   4   6      741.07      762.11     15.34 o 
  -9   4   6      923.31      958.36     13.52 o 
  -8   4   6      187.96      179.20      5.78 o 
  -7   4   6       17.51       19.23      2.64 o 
  -6   4   6       12.73       14.30      1.98 o 
  -5   4   6       15.03       14.93      1.81 o 
  -4   4   6      620.53      656.44      7.36 o 
  -3   4   6     2851.82     2848.85     18.71 o 
  -2   4   6     3736.57     3713.05     22.72 o 
  -1   4   6        9.23       19.63      2.23 o 
   0   4   6      395.79      382.53      5.51 o 
   1   4   6      534.44      563.52      7.80 o 
   2   4   6       16.81        9.38      1.98 o 
   3   4   6      140.58      133.44      5.68 o 
   4   4   6      287.61      287.99      6.57 o 
   5   4   6      125.08      113.40      4.87 o 
   6   4   6      604.49      607.60     12.20 o 
   7   4   6       24.26       17.04      4.31 o 
   8   4   6        0.52       -4.96      4.12 o 
   9   4   6       77.23       71.68      6.43 o 
  10   4   6        1.26       -4.39      4.19 o 
  11   4   6       46.14       39.33      6.27 o 
 -13   5   6        0.24       -5.26      7.15 o 
 -12   5   6        2.17       -1.44      6.05 o 
 -11   5   6        2.09       -4.52      3.61 o 
 -10   5   6        5.45       -3.17      2.98 o 
  -9   5   6      172.28      149.70      6.08 o 
  -8   5   6      364.93      396.32      7.89 o 
  -7   5   6     1590.76     1598.03     15.66 o 
  -6   5   6      118.71      108.20      5.40 o 
  -5   5   6      414.73      405.81      7.05 o 
  -4   5   6      646.01      612.83      7.43 o 
  -3   5   6     1089.53     1069.19     11.29 o 
  -2   5   6       32.45       34.96      2.83 o 
  -1   5   6     3471.26     3390.81     27.72 o 
   0   5   6       48.84       37.93      2.78 o 
   1   5   6        6.75        8.00      2.15 o 
   2   5   6        1.32       -2.12      1.75 o 
   3   5   6       72.15       66.93      3.87 o 
   4   5   6      335.76      344.44      8.15 o 
   5   5   6      305.54      307.88      8.08 o 
   6   5   6      536.39      522.55     11.82 o 
   7   5   6       30.30       21.95      4.87 o 
   8   5   6       34.96       18.22      4.96 o 
   9   5   6        5.35       -5.69      4.33 o 
  10   5   6        2.43       -5.94      4.25 o 
 -12   6   6        1.81       -6.47      5.53 o 
 -11   6   6      124.19      136.47      9.40 o 
 -10   6   6      118.39      129.90      8.62 o 
  -9   6   6       42.55       50.08      5.30 o 
  -8   6   6        0.05        2.05      2.96 o 
  -7   6   6       37.46       33.56      3.47 o 
  -6   6   6        3.98        2.57      3.28 o 
  -5   6   6      172.72      160.25     10.31 o 
  -4   6   6      108.51      121.33      4.93 o 
  -3   6   6       29.88       29.21      2.81 o 
  -2   6   6      378.53      423.84      7.41 o 
  -1   6   6      932.12      951.55     14.36 o 
   0   6   6       28.86       45.40      4.65 o 
   1   6   6       20.49       24.40      3.67 o 
   2   6   6      179.49      174.30      7.29 o 
   3   6   6        7.98        4.03      2.34 o 
   4   6   6       58.79       47.44      4.10 o 
   5   6   6        0.67       -3.65      3.58 o 
   6   6   6       18.08       24.11      4.66 o 
   7   6   6      120.22      110.86      7.13 o 
   8   6   6        0.51       -7.62      5.10 o 
   9   6   6        0.49       -6.78      4.52 o 
  10   6   6       11.82        1.38      5.79 o 
 -11   7   6       27.31       28.06      7.10 o 
 -10   7   6       33.96       35.47      6.15 o 
  -9   7   6        4.73       -1.04      4.26 o 
  -8   7   6      183.45      191.31     11.69 o 
  -7   7   6       87.09       78.86      6.05 o 
  -6   7   6      149.83      123.01      6.23 o 
  -5   7   6       77.07       71.20      4.78 o 
  -4   7   6      259.82      254.93      7.33 o 
  -3   7   6      219.39      206.35      6.73 o 
  -2   7   6       31.95       50.60      4.29 o 
  -1   7   6     1235.10     1358.98     19.16 o 
   0   7   6       14.52       25.86      4.23 o 
   1   7   6        0.02       -4.30      2.87 o 
   2   7   6        1.32       -4.74      3.16 o 
   3   7   6        0.73       -3.96      2.64 o 
   4   7   6       11.39        7.47      3.60 o 
   5   7   6       26.06       14.98      4.40 o 
   6   7   6      112.08       92.06      6.79 o 
   7   7   6       13.14       -3.33      4.43 o 
   8   7   6        8.47       10.68      5.43 o 
   9   7   6       56.07       56.94      7.38 o 
 -10   8   6       33.93       30.27      8.90 o 
  -9   8   6      195.92      171.23     11.85 o 
  -8   8   6        0.44        2.39      4.67 o 
  -7   8   6       41.30       59.20      8.17 o 
  -6   8   6      134.58      160.65     12.16 o 
  -5   8   6       31.26       32.82      5.18 o 
  -4   8   6       89.49       79.79      5.69 o 
  -3   8   6       67.34       68.38      5.42 o 
  -2   8   6      278.76      291.74      9.69 o 
  -1   8   6       18.28       14.37      3.74 o 
   0   8   6       10.42        3.17      4.41 o 
   1   8   6        3.38       -2.23      4.14 o 
   2   8   6      231.38      258.54     14.02 o 
   3   8   6      109.03      121.94      8.37 o 
   4   8   6       76.78       74.39      7.26 o 
   5   8   6      118.92      123.99     10.70 o 
   6   8   6       98.93      106.96     12.82 o 
   7   8   6       10.52       16.59      6.29 o 
  -8   9   6        4.18        3.66      5.27 o 
  -7   9   6        2.70        0.27      4.20 o 
  -6   9   6        7.40        2.75      4.40 o 
  -5   9   6       32.14       23.56      5.19 o 
  -4   9   6       32.15       19.33      4.93 o 
  -3   9   6        1.99       -0.24      3.78 o 
  -2   9   6        2.16        3.47      3.97 o 
  -1   9   6       16.64       30.53      5.11 o 
   0   9   6        8.43       13.38      5.48 o 
   1   9   6      115.98      116.08     10.79 o 
   2   9   6      117.81      144.60      9.68 o 
   3   9   6       58.39       49.18      8.42 o 
   4   9   6       88.00       70.34      7.66 o 
   5   9   6        0.15      -11.10      7.40 o 
   6   9   6       16.13       15.21      9.74 o 
  -5  10   6        4.40        5.96      5.94 o 
  -4  10   6       49.41       33.08      6.92 o 
  -3  10   6        0.00       -7.22      5.70 o 
  -2  10   6        3.07       -8.38      5.59 o 
  -1  10   6        6.84       -6.53      7.04 o 
   0  10   6        1.37       -7.51      7.60 o 
   1  10   6        2.38       -4.18      7.99 o 
   2  10   6        1.62       -2.56      6.18 o 
   3  10   6        0.00       -8.84      7.93 o 
 -14   1   7       15.53        6.69      5.83 o 
 -13   1   7        2.95        4.07      9.24 o 
 -12   1   7        3.07       -2.55      4.57 o 
 -11   1   7     1074.80     1123.61     22.01 o 
 -10   1   7      166.21      165.51      6.94 o 
  -9   1   7      171.36      172.82      6.09 o 
  -8   1   7       29.61       25.64      1.78 o 
  -7   1   7       12.06        7.87      1.34 o 
  -6   1   7      148.45      160.06      3.14 o 
  -5   1   7     2192.90     2401.41     16.12 o 
  -4   1   7        6.42       14.91      1.22 o 
  -3   1   7        0.43        0.91      0.62 o 
  -2   1   7      147.46      173.43      2.47 o 
  -1   1   7     1370.53     1250.03      8.52 o 
   0   1   7     1328.94     1390.90     13.69 o 
   1   1   7     2058.96     2194.73     17.42 o 
   2   1   7     3909.44     4001.95     31.83 o 
   3   1   7      617.67      571.16     10.49 o 
   4   1   7      289.01      293.19      6.63 o 
   5   1   7      552.29      547.66      9.26 o 
   6   1   7      299.35      327.55      7.57 o 
   7   1   7     1243.71     1261.80     16.66 o 
   8   1   7       64.87       52.24      4.81 o 
   9   1   7      205.57      210.00      8.33 o 
  10   1   7      111.63      116.92      6.70 o 
  11   1   7       39.14       46.50      5.71 o 
 -14   2   7        7.51        7.99      6.04 o 
 -13   2   7       59.37       54.40      7.41 o 
 -12   2   7      260.67      293.68     12.11 o 
 -11   2   7      258.68      269.95      9.93 o 
 -10   2   7      114.43      106.11      6.03 o 
  -9   2   7       40.13       47.00      4.00 o 
  -8   2   7      486.22      493.33      7.26 o 
  -7   2   7      571.98      579.11      6.77 o 
  -6   2   7        0.06        0.30      1.12 o 
  -5   2   7      131.16      154.27      2.97 o 
  -4   2   7      542.18      546.31      5.66 o 
  -3   2   7     1141.19     1123.28      8.63 o 
  -2   2   7      463.56      473.97      7.70 o 
  -1   2   7     1135.27     1140.89      9.82 o 
   0   2   7     1175.78     1125.50      9.41 o 
   1   2   7     1032.34     1010.04     10.16 o 
   2   2   7     2745.44     2797.98     23.81 o 
   3   2   7      276.88      302.58      7.21 o 
   4   2   7      159.29      155.63      5.42 o 
   5   2   7      438.20      425.38      9.08 o 
   6   2   7      553.04      507.65     11.37 o 
   7   2   7     1364.34     1373.20     17.90 o 
   8   2   7      587.48      642.60     12.64 o 
   9   2   7      301.50      362.05     12.08 o 
  10   2   7       10.40       11.92      4.40 o 
  11   2   7       41.80       45.59      6.42 o 
 -14   3   7        0.01       -4.78      5.22 o 
 -13   3   7        9.78       -0.85      5.29 o 
 -12   3   7        0.01       -5.66      4.39 o 
 -11   3   7       44.07       48.05      5.60 o 
 -10   3   7     1052.03     1095.22     17.73 o 
  -9   3   7     1120.05     1127.86     14.23 o 
  -8   3   7      633.49      618.71      8.29 o 
  -7   3   7        1.36        1.16      1.69 o 
  -6   3   7       52.24       60.18      2.68 o 
  -5   3   7       24.25       20.02      1.69 o 
  -4   3   7      149.64      163.41      3.15 o 
  -3   3   7     2132.40     2162.91     14.68 o 
  -2   3   7     1824.93     1804.94     12.93 o 
  -1   3   7      345.12      354.37      5.04 o 
   0   3   7      114.43      132.35      3.41 o 
   1   3   7       38.45       39.75      2.76 o 
   2   3   7      152.46      158.08      4.97 o 
   3   3   7       29.34       27.05      3.04 o 
   4   3   7        3.61        4.80      2.39 o 
   5   3   7       96.80       99.42      5.30 o 
   6   3   7     1255.61     1277.68     17.54 o 
   7   3   7        0.07       -3.38      3.45 o 
   8   3   7      152.34      136.28      7.86 o 
   9   3   7        4.66        1.00      3.59 o 
  10   3   7      188.68      168.84      9.46 o 
  11   3   7       21.29       15.09      6.11 o 
 -13   4   7        0.00       -7.52      5.01 o 
 -12   4   7       41.50       44.39      6.78 o 
 -11   4   7        4.56        7.01      4.21 o 
 -10   4   7      224.63      260.31      8.82 o 
  -9   4   7      186.47      183.72     13.79 o 
  -8   4   7      447.85      430.05      7.93 o 
  -7   4   7       12.56       14.08      2.35 o 
  -6   4   7      182.21      218.46      4.88 o 
  -5   4   7      171.56      198.17      4.39 o 
  -4   4   7      389.99      396.13      6.48 o 
  -3   4   7        9.99       10.16      1.51 o 
  -2   4   7      630.15      678.35      7.32 o 
  -1   4   7     1228.24     1212.47     11.15 o 
   0   4   7       44.71       32.63      2.23 o 
   1   4   7       98.32       83.84      3.24 o 
   2   4   7       66.85       61.11      4.36 o 
   3   4   7        7.16        6.77      2.48 o 
   4   4   7      139.92      161.83      6.36 o 
   5   4   7      349.76      348.68      9.34 o 
   6   4   7      773.64      822.21     14.29 o 
   7   4   7       76.81       71.11      6.70 o 
   8   4   7        0.01       -3.37      4.05 o 
   9   4   7       11.95        5.61      4.57 o 
  10   4   7        0.07        0.09      4.18 o 
 -13   5   7       63.59       68.27     14.81 o 
 -12   5   7       32.98       26.04      6.18 o 
 -11   5   7       12.39        5.52      4.12 o 
 -10   5   7        0.30       -2.93      2.99 o 
  -9   5   7       83.22       62.97      4.78 o 
  -8   5   7       31.86       30.72      3.49 o 
  -7   5   7       10.93       10.91      2.64 o 
  -6   5   7      694.89      672.12      9.91 o 
  -5   5   7     1143.28     1143.71     11.20 o 
  -4   5   7      251.76      254.69      4.80 o 
  -3   5   7       27.03       24.74      1.57 o 
  -2   5   7      117.79      101.71      5.41 o 
  -1   5   7       99.32      112.88      5.58 o 
   0   5   7       27.01       23.81      2.42 o 
   1   5   7       93.71       78.82      4.22 o 
   2   5   7      344.35      356.57      7.49 o 
   3   5   7      191.71      196.19      6.27 o 
   4   5   7       51.49       48.46      4.49 o 
   5   5   7      220.55      212.18      8.17 o 
   6   5   7      143.75      141.09      7.66 o 
   7   5   7       23.21       19.74      4.60 o 
   8   5   7        0.89       -3.77      3.96 o 
   9   5   7       16.43       11.76      4.78 o 
  10   5   7       27.30       16.56      6.21 o 
 -12   6   7        9.52        9.61      8.17 o 
 -11   6   7       67.30       76.22     10.81 o 
 -10   6   7       62.36       53.90      9.57 o 
  -9   6   7        2.15        1.73      3.37 o 
  -8   6   7       78.58       80.42      5.28 o 
  -7   6   7        0.25       -3.87      3.32 o 
  -6   6   7       25.49       10.68      3.03 o 
  -5   6   7       24.67       30.70      3.57 o 
  -4   6   7      315.94      315.98      7.42 o 
  -3   6   7      515.31      516.36      8.36 o 
  -2   6   7       66.87       59.23      4.11 o 
  -1   6   7      372.89      391.15      9.53 o 
   0   6   7      207.25      218.89     10.01 o 
   1   6   7      473.88      484.74     10.52 o 
   2   6   7      157.77      140.09      5.90 o 
   3   6   7      293.80      281.13      7.13 o 
   4   6   7      275.01      261.98      8.80 o 
   5   6   7        0.05       -5.22      3.48 o 
   6   6   7       36.33       28.39      4.79 o 
   7   6   7       16.79       14.63      4.61 o 
   8   6   7        7.29       -3.59      6.13 o 
   9   6   7       96.93       92.23      8.84 o 
 -11   7   7        7.82       -2.80      5.90 o 
 -10   7   7        2.41        8.00      5.98 o 
  -9   7   7       18.68       21.16      5.42 o 
  -8   7   7        0.27       -2.11      3.75 o 
  -7   7   7        1.70       -4.01      3.47 o 
  -6   7   7      138.82      129.53      7.81 o 
  -5   7   7      489.31      494.36     10.75 o 
  -4   7   7      273.77      255.15      7.75 o 
  -3   7   7      267.31      307.05      7.82 o 
  -2   7   7      406.42      420.14      9.85 o 
  -1   7   7      717.29      695.69     11.95 o 
   0   7   7      832.34      857.58     17.13 o 
   1   7   7      461.21      463.22     11.60 o 
   2   7   7       48.02       22.64      4.58 o 
   3   7   7       33.63       18.46      4.99 o 
   4   7   7       12.24        6.03      3.51 o 
   5   7   7      102.95       99.84      8.08 o 
   6   7   7       16.13        9.14      4.47 o 
   7   7   7        1.39       -6.21      6.90 o 
   8   7   7       16.63        3.54      6.07 o 
 -10   8   7        0.05        2.66      6.06 o 
  -9   8   7        6.53        9.79      5.69 o 
  -8   8   7       16.31       12.94      4.85 o 
  -7   8   7        8.58        2.10      4.15 o 
  -6   8   7       12.57        9.71      4.12 o 
  -5   8   7       35.88       28.12      5.09 o 
  -4   8   7      107.58       98.83      6.75 o 
  -3   8   7       73.77       75.46      8.36 o 
  -2   8   7        0.33       -5.84      3.90 o 
  -1   8   7      139.35      111.93      8.74 o 
   0   8   7       99.91      101.35      7.22 o 
   1   8   7       18.22       27.19      4.82 o 
   2   8   7        2.10        0.84      5.71 o 
   3   8   7       18.65       16.62      5.47 o 
   4   8   7       14.37       10.62      6.32 o 
   5   8   7        3.68       -9.65      6.44 o 
   6   8   7        0.03       -6.90      6.48 o 
   7   8   7        0.50       -4.97      9.27 o 
  -8   9   7       16.75       11.41      6.12 o 
  -7   9   7       10.13        2.20      5.06 o 
  -6   9   7       16.46       10.97      4.82 o 
  -5   9   7        1.99       -2.30      4.21 o 
  -4   9   7       66.48       49.17      5.78 o 
  -3   9   7       92.72      101.90      7.14 o 
  -2   9   7        7.45        8.00      5.38 o 
  -1   9   7      231.11      243.50     15.94 o 
   0   9   7        1.36       10.04      4.55 o 
   1   9   7        3.87       -0.77      5.78 o 
   2   9   7        1.41        1.74      6.57 o 
   3   9   7        4.36       -1.47      5.62 o 
   4   9   7        0.91       -0.22      6.11 o 
   5   9   7       14.01       10.91      7.55 o 
  -5  10   7       18.83       16.68      6.16 o 
  -4  10   7      234.12      261.32     23.10 o 
  -3  10   7        0.64       -8.65      5.76 o 
  -2  10   7        0.09       -7.66      5.10 o 
  -1  10   7        1.22       -3.34      5.04 o 
   0  10   7      133.49      139.39     11.23 o 
   1  10   7       22.72       11.87      6.52 o 
   2  10   7       13.81       19.82      7.17 o 
 -14   0   8      138.07       87.83     19.38 o 
 -13   0   8      187.35      209.84     41.19 o 
 -12   0   8        3.36       -3.23     10.60 o 
 -11   0   8      133.13      126.43     11.56 o 
 -10   0   8      804.08      822.76     37.58 o 
  -9   0   8      831.86      861.25     16.30 o 
  -8   0   8      263.16      228.77      6.01 o 
  -7   0   8        0.03        2.55      1.63 o 
  -6   0   8     1378.62     1413.73     16.19 o 
  -5   0   8      311.06      330.69      7.95 o 
  -4   0   8      103.01      122.41      3.46 o 
  -3   0   8       14.49       13.86      2.23 o 
  -2   0   8        9.94        6.54      2.81 o 
  -1   0   8     2938.10     2819.70     26.90 o 
   0   0   8      290.87      326.55      5.96 o 
   1   0   8     1280.45     1197.70     14.53 o 
   2   0   8      345.17      354.26      7.62 o 
   3   0   8      747.59      748.92     12.34 o 
   4   0   8       15.54       15.81      3.53 o 
   5   0   8        2.67        8.46      3.80 o 
   6   0   8      533.93      492.13     15.97 o 
   7   0   8     1206.35     1225.53     28.87 o 
   8   0   8        1.99        1.84      4.74 o 
   9   0   8        1.06       -5.27      4.85 o 
  10   0   8      109.67      116.78      9.54 o 
  11   0   8       66.51       58.15      8.32 o 
 -14   1   8       16.66        3.70      6.06 o 
 -13   1   8      192.77      174.49     12.21 o 
 -12   1   8      233.84      238.62     10.91 o 
 -11   1   8      404.38      422.02     13.03 o 
 -10   1   8       73.68       80.38      5.52 o 
  -9   1   8      500.38      502.72      9.22 o 
  -8   1   8      604.71      604.20      7.05 o 
  -7   1   8      121.65      117.54      2.99 o 
  -6   1   8       27.19       24.51      1.62 o 
  -5   1   8     1153.88     1129.60      8.80 o 
  -4   1   8     3231.08     3276.37     20.80 o 
  -3   1   8     2332.98     2283.60     20.71 o 
  -2   1   8      299.23      281.83      3.42 o 
  -1   1   8      642.41      648.29      5.93 o 
   0   1   8      748.68      809.02      7.60 o 
   1   1   8      292.73      291.93      4.61 o 
   2   1   8       83.75       86.96      3.06 o 
   3   1   8      651.97      665.79     10.57 o 
   4   1   8      679.08      699.43     11.10 o 
   5   1   8      626.03      663.89     10.20 o 
   6   1   8       65.46       74.80      5.17 o 
   7   1   8      156.42      163.12      7.98 o 
   8   1   8      171.07      157.40      8.47 o 
   9   1   8       25.33       22.50      4.73 o 
  10   1   8       31.69       30.35      6.80 o 
  11   1   8        7.80        3.54      4.79 o 
 -14   2   8       15.26        4.78      7.52 o 
 -13   2   8        3.94       -5.71      4.83 o 
 -12   2   8        0.00       -4.86      4.06 o 
 -11   2   8      138.27      111.01     13.42 o 
 -10   2   8      335.06      336.14      9.65 o 
  -9   2   8      147.51      147.43      5.48 o 
  -8   2   8       63.62       60.77      2.83 o 
  -7   2   8       44.78       41.94      2.22 o 
  -6   2   8      163.39      192.10      3.50 o 
  -5   2   8      428.62      476.08      5.45 o 
  -4   2   8        0.14        0.03      0.85 o 
  -3   2   8      189.99      190.45      2.55 o 
  -2   2   8      308.02      336.82      3.94 o 
  -1   2   8      265.08      307.94      4.50 o 
   0   2   8       31.40       34.17      1.84 o 
   1   2   8      189.23      160.74      4.06 o 
   2   2   8      859.95      889.26     11.07 o 
   3   2   8       25.17       20.30      3.00 o 
   4   2   8      371.05      365.70      8.63 o 
   5   2   8       14.51       12.77      3.01 o 
   6   2   8        0.41        1.59      3.00 o 
   7   2   8      250.74      254.27      9.44 o 
   8   2   8        5.00        8.74      3.95 o 
   9   2   8        4.12        7.73      4.17 o 
  10   2   8        2.18       -1.50      4.37 o 
  11   2   8        8.51        7.45      4.59 o 
 -14   3   8      106.36      113.30     12.68 o 
 -13   3   8        0.17       -7.01      4.67 o 
 -12   3   8        5.09       -6.67      4.45 o 
 -11   3   8      142.84      134.32      8.56 o 
 -10   3   8      372.11      406.85      9.99 o 
  -9   3   8      714.76      722.86     12.15 o 
  -8   3   8      611.79      627.52      9.11 o 
  -7   3   8      231.38      230.10      5.20 o 
  -6   3   8      100.32       97.48      3.15 o 
  -5   3   8        5.78       10.14      1.40 o 
  -4   3   8      133.71      102.03      3.63 o 
  -3   3   8      495.37      519.41      6.41 o 
  -2   3   8      197.57      220.04      4.15 o 
  -1   3   8       53.50       41.72      2.50 o 
   0   3   8     1556.58     1496.97     12.48 o 
   1   3   8       60.69       49.98      2.59 o 
   2   3   8      339.91      353.88      7.15 o 
   3   3   8      102.60       89.83      4.93 o 
   4   3   8        0.04       -0.85      3.01 o 
   5   3   8       37.87       36.20      4.24 o 
   6   3   8        0.08        0.94      3.42 o 
   7   3   8       22.94       17.83      4.19 o 
   8   3   8      209.75      198.39      9.92 o 
   9   3   8       51.30       51.92      5.48 o 
  10   3   8        3.13        0.14      4.79 o 
 -13   4   8       81.78       94.22      7.72 o 
 -12   4   8        9.98        0.53      4.19 o 
 -11   4   8        3.82        6.65      4.03 o 
 -10   4   8      381.20      429.49     11.74 o 
  -9   4   8       85.64       69.34      5.07 o 
  -8   4   8      161.23      136.91      6.98 o 
  -7   4   8        5.03        0.64      2.01 o 
  -6   4   8      107.09      117.39      3.64 o 
  -5   4   8      184.00      178.34      4.26 o 
  -4   4   8        3.20        3.42      1.44 o 
  -3   4   8       30.13       23.07      2.30 o 
  -2   4   8     1153.79     1084.02     10.74 o 
  -1   4   8     1773.83     1832.58     16.69 o 
   0   4   8      610.50      605.14      8.13 o 
   1   4   8       28.52       25.25      2.23 o 
   2   4   8      265.44      255.21      7.46 o 
   3   4   8      284.88      299.81      8.41 o 
   4   4   8       18.00       16.30      3.46 o 
   5   4   8      576.90      607.04     12.18 o 
   6   4   8      581.98      626.89     12.76 o 
   7   4   8      243.08      290.42      9.91 o 
   8   4   8        6.18        2.06      4.55 o 
   9   4   8        3.52        2.20      4.18 o 
  10   4   8       70.23       56.47      7.14 o 
 -13   5   8       36.83       27.29      9.63 o 
 -12   5   8        0.81       -2.00      4.89 o 
 -11   5   8       10.91       11.89      4.44 o 
 -10   5   8       61.74       57.30      6.01 o 
  -9   5   8       56.82       66.53      4.85 o 
  -8   5   8      250.73      264.86      7.37 o 
  -7   5   8      379.59      409.19      8.08 o 
  -6   5   8      159.57      148.89      6.48 o 
  -5   5   8       16.80       12.00      2.31 o 
  -4   5   8       17.39        9.92      1.81 o 
  -3   5   8      589.23      569.71      6.87 o 
  -2   5   8       79.47       83.73      3.85 o 
  -1   5   8      754.77      755.03     10.72 o 
   0   5   8      689.94      668.95     10.05 o 
   1   5   8      332.42      336.18      7.35 o 
   2   5   8       28.56       23.43      3.47 o 
   3   5   8       29.96       29.18      4.40 o 
   4   5   8      107.50       94.83      5.61 o 
   5   5   8      114.67       83.64      5.66 o 
   6   5   8        7.68       10.68      4.06 o 
   7   5   8       23.19       16.38      4.54 o 
   8   5   8       92.71       83.06      6.96 o 
   9   5   8       82.09       72.37      7.03 o 
 -12   6   8       35.30       41.60      7.38 o 
 -11   6   8        0.32       -3.79      5.29 o 
 -10   6   8       16.73       21.49      5.96 o 
  -9   6   8       10.16        9.40      4.13 o 
  -8   6   8      121.65      119.79      6.93 o 
  -7   6   8      128.15      118.40      6.18 o 
  -6   6   8       20.26       18.63      3.64 o 
  -5   6   8      243.47      237.97      8.01 o 
  -4   6   8      106.25       90.58      4.60 o 
  -3   6   8      523.82      576.34      8.94 o 
  -2   6   8       46.18       49.52      5.08 o 
  -1   6   8       17.05       20.37      3.70 o 
   0   6   8      120.31      122.61      6.59 o 
   1   6   8      114.07      130.11      5.63 o 
   2   6   8        1.09        0.32      3.09 o 
   3   6   8       33.24       33.69      5.07 o 
   4   6   8       33.60       25.06      5.24 o 
   5   6   8       11.29        2.70      4.00 o 
   6   6   8       29.33       25.60      4.83 o 
   7   6   8       35.31       35.76      5.79 o 
   8   6   8        4.83       -2.30      6.52 o 
 -11   7   8       22.50       26.83      6.44 o 
 -10   7   8      216.39      239.92     13.39 o 
  -9   7   8       24.30       20.48      6.03 o 
  -8   7   8        8.81        4.84      3.53 o 
  -7   7   8        7.24        0.12      3.34 o 
  -6   7   8       74.82       51.73      4.81 o 
  -5   7   8        0.23       -4.44      2.96 o 
  -4   7   8        5.04        5.33      3.39 o 
  -3   7   8      798.23      888.08     15.59 o 
  -2   7   8       11.02        6.89      3.82 o 
  -1   7   8       30.00       25.74      4.45 o 
   0   7   8       67.70       67.67      5.32 o 
   1   7   8        4.94       -1.57      3.66 o 
   2   7   8      146.82      136.04      7.98 o 
   3   7   8       16.84       10.51      4.73 o 
   4   7   8      176.03      158.43     12.05 o 
   5   7   8       11.89        1.59      5.29 o 
   6   7   8        0.56       -5.34      4.83 o 
   7   7   8        4.08       -3.88      5.11 o 
  -9   8   8       92.44      102.84     15.13 o 
  -8   8   8       45.14       35.25      6.51 o 
  -7   8   8        6.72        4.81      4.23 o 
  -6   8   8        6.00        1.77      4.25 o 
  -5   8   8       57.03       54.47      6.66 o 
  -4   8   8      135.85      133.08     12.14 o 
  -3   8   8      227.53      222.15     13.37 o 
  -2   8   8      121.35      108.18      8.24 o 
  -1   8   8       40.92       32.75      5.68 o 
   0   8   8        2.12        0.78      4.30 o 
   1   8   8        0.65       -6.67      6.21 o 
   2   8   8      267.82      334.14     16.41 o 
   3   8   8       67.47       59.88     11.62 o 
   4   8   8        0.07       -8.03      5.35 o 
   5   8   8       56.25       37.86      9.75 o 
   6   8   8        0.02       -9.93      8.17 o 
  -7   9   8       77.30       74.67     10.70 o 
  -6   9   8        5.07       -0.11      5.30 o 
  -5   9   8       30.80       41.52      5.75 o 
  -4   9   8       49.35       66.14      6.32 o 
  -3   9   8       22.93       24.95      7.00 o 
  -2   9   8       32.70       25.56      6.35 o 
  -1   9   8        0.45       -3.15      6.07 o 
   0   9   8      220.57      211.45     15.44 o 
   1   9   8       39.79       38.93     10.19 o 
   2   9   8        0.62       -8.34      5.56 o 
   3   9   8        1.69       -4.10      7.17 o 
   4   9   8       35.42       21.30      8.80 o 
  -4  10   8       12.93        5.85      4.91 o 
  -3  10   8        4.74       -6.64      4.43 o 
  -2  10   8        0.29       -6.26      6.38 o 
  -1  10   8       16.28       -3.18     10.28 o 
   0  10   8       25.17        9.15     11.49 o 
 -14   1   9       19.53       23.02      6.56 o 
 -13   1   9       54.90       47.11      9.32 o 
 -12   1   9       10.82        7.23      5.20 o 
 -11   1   9       89.08       77.95      6.72 o 
 -10   1   9      567.35      546.50     12.12 o 
  -9   1   9      291.89      305.86      8.64 o 
  -8   1   9       52.50       40.00      2.28 o 
  -7   1   9      155.37      161.11      3.51 o 
  -6   1   9      264.63      245.12      3.87 o 
  -5   1   9       21.68       21.43      1.38 o 
  -4   1   9      255.43      274.72      4.60 o 
  -3   1   9        0.51       -0.55      1.23 o 
  -2   1   9      732.28      719.53      6.83 o 
  -1   1   9      560.23      503.15      5.11 o 
   0   1   9     2236.77     2294.97     16.74 o 
   1   1   9        0.62        4.04      1.47 o 
   2   1   9       18.46       12.35      1.73 o 
   3   1   9      535.15      546.04      9.38 o 
   4   1   9      404.42      424.54      8.91 o 
   5   1   9      113.03      105.82      7.87 o 
   6   1   9      363.15      358.25      9.93 o 
   7   1   9      707.93      744.43     15.13 o 
   8   1   9       54.74       48.15      5.62 o 
   9   1   9       53.42       41.17      5.03 o 
  10   1   9        2.23       -0.02      4.08 o 
 -14   2   9       25.44       21.26      6.59 o 
 -13   2   9        8.81        6.29      6.38 o 
 -12   2   9        2.95       -4.15      3.97 o 
 -11   2   9       13.53       12.26      3.94 o 
 -10   2   9      470.32      491.50     11.71 o 
  -9   2   9      215.07      208.15      8.94 o 
  -8   2   9      183.15      186.91      5.33 o 
  -7   2   9     1042.00     1013.85      9.46 o 
  -6   2   9      197.54      186.99      3.64 o 
  -5   2   9      223.14      237.75      3.20 o 
  -4   2   9      142.33      168.88      2.97 o 
  -3   2   9       35.93       28.24      1.66 o 
  -2   2   9      638.36      602.10      6.43 o 
  -1   2   9        1.35        1.73      1.00 o 
   0   2   9       24.63       26.83      1.85 o 
   1   2   9      271.91      256.67      4.38 o 
   2   2   9     1065.15     1043.62     12.42 o 
   3   2   9      129.91      127.60      5.49 o 
   4   2   9      559.74      593.90     11.28 o 
   5   2   9     1008.97     1070.50     16.44 o 
   6   2   9      150.40      141.23     10.78 o 
   7   2   9        7.26        1.77      3.39 o 
   8   2   9      458.64      484.66     12.06 o 
   9   2   9      143.10      141.55      7.91 o 
  10   2   9       51.33       53.63      6.23 o 
 -14   3   9        0.89       -5.55      5.94 o 
 -13   3   9       21.24       34.36      6.29 o 
 -12   3   9       10.22       11.07      4.52 o 
 -11   3   9        1.22       -4.04      3.70 o 
 -10   3   9       10.45        7.54      4.21 o 
  -9   3   9      217.63      220.94      8.09 o 
  -8   3   9       70.69       60.60      4.51 o 
  -7   3   9        3.54        5.35      1.78 o 
  -6   3   9       45.44       43.46      2.18 o 
  -5   3   9      759.73      784.15      8.10 o 
  -4   3   9       42.39       46.85      1.98 o 
  -3   3   9       11.49       16.41      1.77 o 
  -2   3   9     1542.98     1579.58     13.40 o 
  -1   3   9      492.12      505.88      6.33 o 
   0   3   9        7.96        5.54      1.58 o 
   1   3   9        0.03       -2.04      2.04 o 
   2   3   9      157.35      179.53      5.65 o 
   3   3   9      328.05      336.04      8.38 o 
   4   3   9      126.47      116.79      7.45 o 
   5   3   9      437.24      440.91     11.04 o 
   6   3   9      132.00      131.56      7.39 o 
   7   3   9        8.93        5.11      3.75 o 
   8   3   9       68.29       55.15      5.41 o 
   9   3   9        0.85        0.10      5.10 o 
  10   3   9       51.94       50.73      6.75 o 
 -13   4   9        8.79       -6.73      5.57 o 
 -12   4   9       13.36        1.73      4.26 o 
 -11   4   9       10.09       -0.99      4.05 o 
 -10   4   9       43.04       37.36      4.86 o 
  -9   4   9      355.55      328.03      9.63 o 
  -8   4   9      209.33      199.36      6.16 o 
  -7   4   9        7.86        0.46      2.21 o 
  -6   4   9       32.58       26.54      2.76 o 
  -5   4   9      371.04      385.11      5.92 o 
  -4   4   9        0.06        0.31      1.42 o 
  -3   4   9        0.53       -2.34      1.56 o 
  -2   4   9      217.92      216.06      5.03 o 
  -1   4   9        0.07       -0.55      1.84 o 
   0   4   9       13.45       15.29      2.13 o 
   1   4   9       84.80       86.34      3.94 o 
   2   4   9       35.62       31.17      3.80 o 
   3   4   9       34.50       26.52      4.04 o 
   4   4   9        0.04       -4.69      3.12 o 
   5   4   9      224.38      217.22      8.56 o 
   6   4   9        2.64       -3.65      3.64 o 
   7   4   9       26.71       18.22      4.28 o 
   8   4   9        0.42       -2.15      3.75 o 
   9   4   9       12.47        1.47      4.84 o 
 -13   5   9        2.82        7.38      6.64 o 
 -12   5   9        4.71        4.99      4.52 o 
 -11   5   9        5.10        4.13      4.25 o 
 -10   5   9        1.65       11.64      4.25 o 
  -9   5   9        4.79        2.87      3.77 o 
  -8   5   9       58.46       49.32      4.59 o 
  -7   5   9      407.22      384.34      9.47 o 
  -6   5   9      165.98      150.20      8.03 o 
  -5   5   9       60.03       45.57      4.76 o 
  -4   5   9        0.00        2.47      1.89 o 
  -3   5   9      302.59      311.18      6.25 o 
  -2   5   9       94.73       92.32      4.52 o 
  -1   5   9      867.17      893.12     13.66 o 
   0   5   9      322.90      324.68      7.75 o 
   1   5   9        3.63        2.68      2.76 o 
   2   5   9       66.79       74.04      4.87 o 
   3   5   9       67.03       61.33      5.53 o 
   4   5   9       54.29       48.90      5.59 o 
   5   5   9      131.31      127.75      8.15 o 
   6   5   9       36.76       33.99      6.35 o 
   7   5   9       33.02       24.85      5.76 o 
   8   5   9       16.85       26.53      5.93 o 
   9   5   9        7.56        0.48      5.83 o 
 -12   6   9      123.60      128.40     10.41 o 
 -11   6   9      125.92      121.81     11.67 o 
 -10   6   9      268.73      294.11     13.53 o 
  -9   6   9        7.43        7.89      3.59 o 
  -8   6   9       51.62       38.81      5.21 o 
  -7   6   9       11.35        1.98      4.32 o 
  -6   6   9      349.34      353.53      9.45 o 
  -5   6   9       95.57       82.24      5.51 o 
  -4   6   9     1121.39     1162.41     14.93 o 
  -3   6   9     1346.39     1392.66     17.94 o 
  -2   6   9      197.76      196.29      7.60 o 
  -1   6   9      174.14      172.16      7.74 o 
   0   6   9      383.33      374.11     10.48 o 
   1   6   9      778.48      822.97     14.69 o 
   2   6   9        0.11       -2.19      4.12 o 
   3   6   9      458.97      467.85     14.00 o 
   4   6   9      108.61      113.74      9.59 o 
   5   6   9       44.84       55.61      7.20 o 
   6   6   9       15.03       12.04      5.80 o 
   7   6   9        0.57       -7.73      6.39 o 
   8   6   9        6.92        1.83     10.54 o 
 -11   7   9       10.85       19.16      6.75 o 
 -10   7   9       67.35       69.88      8.61 o 
  -9   7   9      144.17      181.78     14.82 o 
  -8   7   9      145.99      135.64      8.37 o 
  -7   7   9        5.28       -2.12      3.73 o 
  -6   7   9       50.18       49.18      5.01 o 
  -5   7   9       43.01       33.57      4.55 o 
  -4   7   9       75.22       72.16      5.05 o 
  -3   7   9       72.48       71.31      5.57 o 
  -2   7   9      179.09      152.56     14.16 o 
  -1   7   9      111.62       98.84      7.25 o 
   0   7   9      322.70      325.98     11.10 o 
   1   7   9       21.32       18.70      5.31 o 
   2   7   9       34.96       41.13      7.21 o 
   3   7   9        0.34       -6.27      4.61 o 
   4   7   9        1.83       -6.33      5.02 o 
   5   7   9       63.96       51.72     10.87 o 
   6   7   9       15.15        9.99      6.93 o 
   7   7   9       17.04       11.30      6.88 o 
  -9   8   9       26.94       27.59      6.18 o 
  -8   8   9        2.00       -1.97      5.29 o 
  -7   8   9        4.80       -1.18      4.92 o 
  -6   8   9       53.39       43.29      6.14 o 
  -5   8   9       95.67       81.79      7.18 o 
  -4   8   9        0.24       -2.15      3.88 o 
  -3   8   9       63.79       68.52      8.08 o 
  -2   8   9        1.96       -1.76      3.91 o 
  -1   8   9      123.39       99.81      9.55 o 
   0   8   9        5.50        8.60      5.02 o 
   1   8   9       93.36       96.85      8.38 o 
   2   8   9      152.52      153.74     13.73 o 
   3   8   9        7.33        3.58      6.00 o 
   4   8   9       17.63        4.58      7.70 o 
   5   8   9       13.03       -3.76      6.47 o 
  -7   9   9        0.90       -4.54      5.13 o 
  -6   9   9        4.58       -1.11      5.11 o 
  -5   9   9      242.50      220.83     25.28 o 
  -4   9   9        6.01       -2.04      5.11 o 
  -3   9   9        1.68       -6.81      4.54 o 
  -2   9   9        4.47        0.84      4.33 o 
  -1   9   9        9.09        7.28      4.96 o 
   0   9   9        1.66       -3.60      5.14 o 
   1   9   9       14.58       11.31      6.49 o 
   2   9   9       11.56        1.71      6.64 o 
   3   9   9        0.06       -7.63      6.27 o 
 -14   0  10        1.84       -8.47      5.65 o 
 -13   0  10        0.56       -3.29      6.72 o 
 -12   0  10      101.84       87.22     17.42 o 
 -11   0  10       24.31       11.28      5.39 o 
 -10   0  10      324.29      320.17     18.78 o 
  -9   0  10      422.42      463.37     11.64 o 
  -8   0  10     1224.89     1192.75     24.61 o 
  -7   0  10     1097.05     1090.86     16.56 o 
  -6   0  10      479.22      500.20      7.12 o 
  -5   0  10      167.21      195.48      5.86 o 
  -4   0  10      516.21      530.18     19.22 o 
  -3   0  10     2240.58     2151.79     45.22 o 
  -2   0  10     2317.27     2260.24     24.24 o 
  -1   0  10     2179.32     2174.14     31.49 o 
   0   0  10      866.05      843.46     11.37 o 
   1   0  10        2.94        1.83      2.01 o 
   2   0  10      146.86      140.71      5.59 o 
   3   0  10       16.49       11.27      4.65 o 
   4   0  10      133.62      135.04      8.52 o 
   5   0  10       36.30       40.71      6.74 o 
   6   0  10     4112.14     4177.27     58.48 o 
   7   0  10       93.40      106.33     10.19 o 
   8   0  10       85.52      100.67     10.57 o 
   9   0  10        0.14       -2.95      8.53 o 
  10   0  10        0.16       -0.37      9.14 o 
 -14   1  10       20.87       14.27      6.04 o 
 -13   1  10        3.25       -1.60      5.39 o 
 -12   1  10      102.31       89.97     10.67 o 
 -11   1  10       81.70       79.53      6.10 o 
 -10   1  10       47.30       58.67      4.68 o 
  -9   1  10       63.45       57.07      4.33 o 
  -8   1  10      242.05      235.17      6.26 o 
  -7   1  10       66.43       58.67      2.21 o 
  -6   1  10       83.01       77.53      2.41 o 
  -5   1  10      105.47      111.89      2.95 o 
  -4   1  10      288.87      281.87      4.41 o 
  -3   1  10      312.11      312.26      4.93 o 
  -2   1  10      623.54      637.39      6.61 o 
  -1   1  10      239.33      245.96      4.07 o 
   0   1  10       23.65       44.71      4.97 o 
   1   1  10     1022.26     1075.06     10.40 o 
   2   1  10       35.58       28.63      2.14 o 
   3   1  10      106.36       85.69      4.47 o 
   4   1  10       14.47       14.04      3.14 o 
   5   1  10        5.06        5.06      3.50 o 
   6   1  10       36.50       39.51      5.57 o 
   7   1  10       29.94       21.15      5.00 o 
   8   1  10        6.78       -2.09      4.45 o 
   9   1  10       38.79       37.80      6.79 o 
  10   1  10       21.20       15.45      7.50 o 
 -14   2  10       71.14       60.19      7.85 o 
 -13   2  10       75.27       65.09      7.96 o 
 -12   2  10        0.47       -3.23      3.90 o 
 -11   2  10      253.76      262.14      9.81 o 
 -10   2  10        0.45        7.32      3.37 o 
  -9   2  10       97.55       85.69      5.12 o 
  -8   2  10      449.35      461.11      8.60 o 
  -7   2  10     1734.38     1713.41     14.89 o 
  -6   2  10      459.54      445.48      5.48 o 
  -5   2  10      110.78      100.86      2.84 o 
  -4   2  10        7.94        2.96      0.67 o 
  -3   2  10      148.41      148.59      3.50 o 
  -2   2  10      563.66      561.37      6.31 o 
  -1   2  10      883.71      873.38      9.05 o 
   0   2  10      437.74      441.33      6.32 o 
   1   2  10      481.48      482.66      6.11 o 
   2   2  10       80.66       79.21      4.37 o 
   3   2  10        0.15        0.51      2.92 o 
   4   2  10      637.70      644.98     13.63 o 
   5   2  10      271.95      301.61      9.15 o 
   6   2  10      244.76      229.28      9.04 o 
   7   2  10      165.97      166.15      8.69 o 
   8   2  10        9.04       12.36      4.71 o 
   9   2  10        0.22        4.33      5.24 o 
  10   2  10       10.19       15.19      8.96 o 
 -13   3  10       21.35       13.97      5.77 o 
 -12   3  10       28.06       23.69      5.22 o 
 -11   3  10       10.83        9.04      5.15 o 
 -10   3  10      712.08      761.23     18.45 o 
  -9   3  10      222.53      216.27      7.64 o 
  -8   3  10       66.69       74.03      4.43 o 
  -7   3  10       93.35       82.27      3.88 o 
  -6   3  10       26.16       18.51      1.87 o 
  -5   3  10        4.01        1.06      1.24 o 
  -4   3  10      160.72      162.19      3.12 o 
  -3   3  10      168.81      151.09      3.12 o 
  -2   3  10      226.76      212.32      4.89 o 
  -1   3  10        9.20        6.60      1.69 o 
   0   3  10        8.03        8.51      1.71 o 
   1   3  10      399.46      417.03      7.21 o 
   2   3  10       28.18       27.50      3.40 o 
   3   3  10       58.01       46.82      4.32 o 
   4   3  10      102.56       91.27      5.96 o 
   5   3  10      135.47      131.06      7.05 o 
   6   3  10        0.21       -3.21      3.92 o 
   7   3  10       19.31       18.88      5.06 o 
   8   3  10       20.29       15.53      5.71 o 
   9   3  10       36.43       22.80      6.49 o 
 -13   4  10      135.56      146.69     11.08 o 
 -12   4  10      401.71      453.30     13.28 o 
 -11   4  10        0.26       -0.25      3.61 o 
 -10   4  10       94.90       80.54      5.56 o 
  -9   4  10      131.82      107.50      5.86 o 
  -8   4  10        4.74       -2.17      2.63 o 
  -7   4  10        5.72        0.81      2.82 o 
  -6   4  10      117.14      124.55      8.06 o 
  -5   4  10      531.46      521.22      8.44 o 
  -4   4  10      835.38      810.34      9.83 o 
  -3   4  10       15.78       17.18      2.28 o 
  -2   4  10       32.64       36.77      2.80 o 
  -1   4  10      150.73      146.16      4.52 o 
   0   4  10        0.00       -2.37      2.12 o 
   1   4  10        9.17        8.72      2.73 o 
   2   4  10      138.98      131.29      6.98 o 
   3   4  10      160.37      142.66      7.25 o 
   4   4  10        6.43        4.48      4.24 o 
   5   4  10        1.82       -4.33      4.42 o 
   6   4  10       10.63       10.02      4.84 o 
   7   4  10       62.48       62.39      8.54 o 
   8   4  10       77.09       71.01     11.89 o 
   9   4  10        1.68       -4.11      5.80 o 
 -12   5  10       65.14       73.04      7.27 o 
 -11   5  10      235.15      300.02     11.35 o 
 -10   5  10       25.74       34.67      4.81 o 
  -9   5  10      121.24      128.34      7.02 o 
  -8   5  10      105.48       88.64      5.48 o 
  -7   5  10      207.03      221.28      8.36 o 
  -6   5  10      225.35      234.81      8.61 o 
  -5   5  10        3.34       -3.04      2.73 o 
  -4   5  10     1046.33     1087.91     13.21 o 
  -3   5  10      164.30      169.16      6.05 o 
  -2   5  10      189.34      198.63      8.01 o 
  -1   5  10        9.44       12.05      3.26 o 
   0   5  10       82.53       81.71      6.41 o 
   1   5  10       51.08       56.90      4.84 o 
   2   5  10      383.75      427.54     10.80 o 
   3   5  10        0.45       -2.18      4.22 o 
   4   5  10       19.18       10.47      5.12 o 
   5   5  10      136.65      123.77     10.95 o 
   6   5  10       62.80       57.76      7.12 o 
   7   5  10       43.67       30.23      9.32 o 
   8   5  10       64.60       68.31      8.51 o 
 -11   6  10       11.53       10.74      5.53 o 
 -10   6  10       81.96       78.99      7.82 o 
  -9   6  10       29.77       29.20      5.33 o 
  -8   6  10       43.16       40.57      5.10 o 
  -7   6  10       23.77       25.03      4.30 o 
  -6   6  10       16.41       28.42      4.68 o 
  -5   6  10        0.91       -1.06      3.07 o 
  -4   6  10      197.10      188.77      7.52 o 
  -3   6  10       62.25       69.13      6.12 o 
  -2   6  10       16.43       17.14      4.77 o 
  -1   6  10        3.81       -0.57      4.66 o 
   0   6  10      127.10      141.11      8.64 o 
   1   6  10       11.29       15.64      4.86 o 
   2   6  10      151.06      149.87      9.49 o 
   3   6  10        3.97        4.07      4.99 o 
   4   6  10       33.28       26.83      6.14 o 
   5   6  10        8.31        3.52      5.59 o 
   6   6  10        1.33       -6.92      8.17 o 
   7   6  10       56.65       61.65      9.14 o 
 -10   7  10        0.03       -3.50      4.73 o 
  -9   7  10        1.12        1.36      4.63 o 
  -8   7  10        4.65        3.66      4.31 o 
  -7   7  10       50.50       42.39      5.48 o 
  -6   7  10        0.18       -6.04      4.51 o 
  -5   7  10       10.91       -1.02      4.83 o 
  -4   7  10      152.29      153.22     16.20 o 
  -3   7  10       15.25       13.79      4.47 o 
  -2   7  10        2.82        5.58      4.84 o 
  -1   7  10        4.05        3.56      4.90 o 
   0   7  10        1.40       -0.07      4.72 o 
   1   7  10        2.43        4.33      4.56 o 
   2   7  10        1.66       -8.23      7.41 o 
   3   7  10       24.60       20.72      5.58 o 
   4   7  10       33.54       30.91      7.30 o 
   5   7  10       21.51       -0.77      8.80 o 
   6   7  10       28.03       23.48     15.70 o 
  -9   8  10       63.34       71.83      8.47 o 
  -8   8  10       52.02       68.92      8.27 o 
  -7   8  10        1.22       -7.91      6.21 o 
  -6   8  10       24.06       24.01      6.07 o 
  -5   8  10       69.31       66.11     12.55 o 
  -4   8  10        3.38       -6.17      4.11 o 
  -3   8  10       35.17       17.54      6.35 o 
  -2   8  10       65.45       69.94      7.29 o 
  -1   8  10       23.13       37.19      7.56 o 
   0   8  10      238.34      269.12     12.98 o 
   1   8  10       30.67       43.24      7.81 o 
   2   8  10       20.32       21.66      6.68 o 
   3   8  10      126.76      142.67     15.51 o 
   4   8  10        8.30        2.17      6.82 o 
  -6   9  10        0.80       -7.18      4.78 o 
  -5   9  10        6.13        0.12      5.03 o 
  -4   9  10       15.12        0.62      8.31 o 
  -3   9  10       68.10       67.27      7.60 o 
  -2   9  10      100.10       97.21     12.72 o 
  -1   9  10        6.40       -3.28      4.56 o 
   0   9  10       12.75        5.25      7.39 o 
   1   9  10        2.08        3.01      7.70 o 
   2   9  10       79.38       65.43     18.71 o 
 -14   1  11        0.02       -6.58      4.39 o 
 -13   1  11        4.26       -0.71      4.57 o 
 -12   1  11       79.22       64.08      9.39 o 
 -11   1  11      183.25      205.91      8.09 o 
 -10   1  11       63.20       65.45      4.73 o 
  -9   1  11        3.07        1.47      2.49 o 
  -8   1  11      570.32      552.01      9.17 o 
  -7   1  11      352.40      332.79      6.15 o 
  -6   1  11       57.46       57.33      2.05 o 
  -5   1  11      386.18      374.38      6.65 o 
  -4   1  11      557.70      563.01      9.70 o 
  -3   1  11      645.12      673.99      8.34 o 
  -2   1  11      199.64      177.70      3.17 o 
  -1   1  11      880.21      878.58      8.64 o 
   0   1  11       57.20       43.97      2.31 o 
   1   1  11      151.64      172.38      5.58 o 
   2   1  11      106.03       97.39      5.85 o 
   3   1  11      159.65      166.18      5.99 o 
   4   1  11        2.26       -0.26      2.91 o 
   5   1  11       73.04       62.04      6.47 o 
   6   1  11      226.19      228.59     10.35 o 
   7   1  11        7.58        0.58      5.80 o 
   8   1  11        2.54        6.08      6.04 o 
   9   1  11       14.80       13.63      7.18 o 
 -14   2  11       14.62       15.53      9.64 o 
 -13   2  11        6.24        3.84      4.92 o 
 -12   2  11        1.46        0.14      4.59 o 
 -11   2  11      156.29      145.62      7.49 o 
 -10   2  11      443.28      479.32     10.67 o 
  -9   2  11      425.80      428.26      9.50 o 
  -8   2  11        1.20        1.80      2.29 o 
  -7   2  11      157.26      164.44      4.64 o 
  -6   2  11        1.32        0.66      1.56 o 
  -5   2  11        0.22       -1.03      1.39 o 
  -4   2  11      123.87      122.16     12.81 o 
  -3   2  11     3259.98     3244.28     36.96 o 
  -2   2  11     1835.72     1883.92     16.03 o 
  -1   2  11       13.69       17.13      1.80 o 
   0   2  11      347.58      360.79      5.59 o 
   1   2  11       28.68       19.28      2.39 o 
   2   2  11      143.81      150.17      5.97 o 
   3   2  11       36.63       32.05      4.84 o 
   4   2  11      449.74      482.68     12.51 o 
   5   2  11      275.97      291.21     10.12 o 
   6   2  11      667.31      725.94     16.91 o 
   7   2  11        4.12       13.40      6.07 o 
   8   2  11       20.93       22.95      6.36 o 
   9   2  11       97.80       98.91     10.48 o 
 -13   3  11       98.00       90.87      9.05 o 
 -12   3  11      169.92      184.99     14.14 o 
 -11   3  11       42.59       42.31      5.06 o 
 -10   3  11        8.48        7.90      3.48 o 
  -9   3  11      395.65      401.79      9.64 o 
  -8   3  11      191.00      201.32      6.48 o 
  -7   3  11        5.50        2.10      2.33 o 
  -6   3  11      325.62      336.02      6.05 o 
  -5   3  11        3.05        0.50      1.59 o 
  -4   3  11      586.32      612.59      8.31 o 
  -3   3  11       78.85       67.68      3.86 o 
  -2   3  11       50.04       46.75      3.31 o 
  -1   3  11       59.02       48.79      3.57 o 
   0   3  11      326.64      350.14      8.77 o 
   1   3  11      369.56      386.12      9.77 o 
   2   3  11       46.94       31.36      4.55 o 
   3   3  11       85.88       80.69      7.64 o 
   4   3  11      246.71      268.56     10.19 o 
   5   3  11        5.47       -2.41      4.29 o 
   6   3  11       21.41       17.36      5.24 o 
   7   3  11      438.68      518.99     18.41 o 
   8   3  11       47.39       54.76      8.98 o 
 -13   4  11       27.04       19.02      6.75 o 
 -12   4  11       92.42      103.38     17.37 o 
 -11   4  11      112.42      135.66      9.15 o 
 -10   4  11        0.81        2.60      3.14 o 
  -9   4  11        2.18        1.06      2.89 o 
  -8   4  11        5.50       -0.65      2.76 o 
  -7   4  11       81.78       74.77      5.37 o 
  -6   4  11      128.72      116.47      5.86 o 
  -5   4  11      308.05      310.57      7.26 o 
  -4   4  11      498.64      511.01      9.39 o 
  -3   4  11      122.50      107.63     10.39 o 
  -2   4  11        6.68        0.80      2.90 o 
  -1   4  11      110.76      107.74      7.25 o 
   0   4  11      117.65      104.64      5.97 o 
   1   4  11       48.74       42.27      4.84 o 
   2   4  11        3.20        3.47      3.64 o 
   3   4  11        0.52       -5.20      3.47 o 
   4   4  11        3.60       -0.79      4.40 o 
   5   4  11       94.68      106.26     10.98 o 
   6   4  11        1.60       -5.46      6.01 o 
   7   4  11       25.18       18.18      7.72 o 
   8   4  11        0.29       -3.09      7.91 o 
 -12   5  11       33.03       44.75      7.30 o 
 -11   5  11       11.89       11.06      4.52 o 
 -10   5  11        4.06        7.16      4.16 o 
  -9   5  11       18.68       20.20      3.98 o 
  -8   5  11       47.63       40.61      6.93 o 
  -7   5  11      314.90      324.17     10.07 o 
  -6   5  11        0.10       -4.38      3.04 o 
  -5   5  11       92.77       87.28      6.96 o 
  -4   5  11      615.48      598.86     14.23 o 
  -3   5  11      141.31      142.56     10.80 o 
  -2   5  11       64.31       59.69      6.27 o 
  -1   5  11      268.44      280.85      9.49 o 
   0   5  11       95.72      106.24      9.05 o 
   1   5  11       82.93       70.55      6.11 o 
   2   5  11      224.07      228.37      9.93 o 
   3   5  11       82.66       72.91      8.59 o 
   4   5  11        5.55        0.14      4.66 o 
   5   5  11        0.75       -6.82      5.36 o 
   6   5  11        8.50        8.67      6.94 o 
   7   5  11      166.51      188.59     20.72 o 
 -11   6  11       79.20       80.01      8.41 o 
 -10   6  11       12.90       11.61      5.60 o 
  -9   6  11        8.15        9.42      4.82 o 
  -8   6  11        0.08       -1.31      3.99 o 
  -7   6  11        9.32        6.88      4.24 o 
  -6   6  11      213.04      216.99     10.55 o 
  -5   6  11      263.45      276.51     13.23 o 
  -4   6  11        5.19        1.46      4.07 o 
  -3   6  11       17.04       14.43      5.10 o 
  -2   6  11       80.85       91.46      7.84 o 
  -1   6  11      418.37      447.16     14.89 o 
   0   6  11       25.47       23.37      5.20 o 
   1   6  11      602.55      639.21     18.22 o 
   2   6  11       56.53       64.52      6.66 o 
   3   6  11        0.13       -2.19      5.62 o 
   4   6  11        0.35       -8.03      5.69 o 
   5   6  11       15.48       13.09      7.14 o 
   6   6  11       36.61       25.29      9.57 o 
 -10   7  11       82.96       88.29      8.79 o 
  -9   7  11       21.33       28.64      6.63 o 
  -8   7  11       17.19       18.43      5.14 o 
  -7   7  11       34.20       24.63      6.05 o 
  -6   7  11        6.16        1.39      4.18 o 
  -5   7  11       16.92       10.08      4.36 o 
  -4   7  11       15.54       11.14      4.92 o 
  -3   7  11       26.13       17.89      6.60 o 
  -2   7  11       65.51       65.98      7.65 o 
  -1   7  11      295.65      325.95     14.73 o 
   0   7  11       76.84       83.30     11.63 o 
   1   7  11       59.30       50.70      8.19 o 
   2   7  11       33.94       39.34      8.22 o 
   3   7  11        0.15       -7.62      7.87 o 
   4   7  11        0.01      -10.02     11.21 o 
   5   7  11        6.82       -9.13     11.28 o 
  -8   8  11       34.98       32.64      6.78 o 
  -7   8  11       26.36       25.98      6.46 o 
  -6   8  11        2.06        0.28      4.74 o 
  -5   8  11        5.69       -1.11      8.01 o 
  -4   8  11        2.01       -6.75      6.41 o 
  -3   8  11        4.01       -1.33      4.64 o 
  -2   8  11        6.86        6.96      8.30 o 
  -1   8  11        9.37       -3.09      6.79 o 
   0   8  11        0.14       -0.05      6.92 o 
   1   8  11        7.29        2.06     11.95 o 
   2   8  11       68.26       52.89      9.58 o 
   3   8  11        1.69       -5.27      9.52 o 
  -4   9  11        7.57       -3.32      6.14 o 
  -3   9  11        6.35        1.77     10.00 o 
  -2   9  11       19.18       26.76      6.41 o 
  -1   9  11        2.54       -8.63      6.45 o 
   0   9  11       42.00       32.57     21.59 o 
 -14   0  12        0.16        8.21      7.01 o 
 -13   0  12       87.36       65.91      9.14 o 
 -12   0  12      233.42      234.02     14.40 o 
 -11   0  12      384.30      406.49     16.14 o 
 -10   0  12       64.62       61.97      9.02 o 
  -9   0  12      159.24      153.56      8.49 o 
  -8   0  12      186.57      177.60      7.19 o 
  -7   0  12        4.27        4.58      1.81 o 
  -6   0  12      298.69      273.10     12.46 o 
  -5   0  12     1255.08     1262.80     33.79 o 
  -4   0  12      525.40      561.75     35.75 o 
  -3   0  12      907.74      918.99     47.59 o 
  -2   0  12      310.31      307.45      9.53 o 
  -1   0  12      791.57      784.90     12.97 o 
   0   0  12      315.49      299.22      8.42 o 
   1   0  12       29.83       21.32      4.33 o 
   2   0  12       31.28       24.69      4.56 o 
   3   0  12       23.13       28.08      8.06 o 
   4   0  12       37.81       40.13      8.63 o 
   5   0  12       48.11       63.23     19.08 o 
   6   0  12      234.81      215.23     34.23 o 
   7   0  12        2.19        6.39      9.17 o 
   8   0  12      178.99      192.62     48.16 o 
 -13   1  12      110.08      122.21      8.52 o 
 -12   1  12       76.05       91.34      8.48 o 
 -11   1  12        1.25        0.66      4.00 o 
 -10   1  12        6.39        2.91      3.08 o 
  -9   1  12        0.44       -0.11      2.37 o 
  -8   1  12        1.37        1.81      1.94 o 
  -7   1  12       74.56       68.22      2.34 o 
  -6   1  12     1151.72     1177.98     13.22 o 
  -5   1  12     1020.94     1049.27     13.00 o 
  -4   1  12        7.22        4.85      1.97 o 
  -3   1  12      377.11      376.37      7.95 o 
  -2   1  12       11.39        9.63      1.73 o 
  -1   1  12        1.73        6.32      1.75 o 
   0   1  12      207.55      212.54      6.73 o 
   1   1  12      367.90      395.53      9.12 o 
   2   1  12       91.75      100.86      6.47 o 
   3   1  12       36.92       29.13      4.46 o 
   4   1  12       22.98       14.77      5.40 o 
   5   1  12       14.87       22.41      5.97 o 
   6   1  12        5.92        0.72      5.44 o 
   7   1  12        0.63        3.29      6.21 o 
   8   1  12       22.85       24.97      7.35 o 
 -13   2  12       58.63       53.93      6.90 o 
 -12   2  12       44.02       54.53      8.61 o 
 -11   2  12        4.16        2.86      3.57 o 
 -10   2  12      138.98      112.68      5.93 o 
  -9   2  12      282.32      266.32      7.62 o 
  -8   2  12      832.75      816.28     20.82 o 
  -7   2  12      103.79       91.16      3.92 o 
  -6   2  12        0.02        1.30      2.86 o 
  -5   2  12      115.92       96.91      5.82 o 
  -4   2  12       27.57       26.53      4.77 o 
  -3   2  12        2.27        9.03      3.84 o 
  -2   2  12      427.58      403.04      8.55 o 
  -1   2  12        5.02        4.84      2.41 o 
   0   2  12      294.38      303.54      8.15 o 
   1   2  12        9.65        4.13      3.46 o 
   2   2  12      118.41      109.95      8.66 o 
   3   2  12       12.94       10.22      4.34 o 
   4   2  12       59.59       36.28      5.57 o 
   5   2  12       22.08       22.78      5.96 o 
   6   2  12        2.52        8.81      5.84 o 
   7   2  12       70.48       68.91      9.29 o 
   8   2  12        2.99       -5.11      6.56 o 
 -13   3  12        1.28       -6.87      4.58 o 
 -12   3  12        0.14       -6.33      4.22 o 
 -11   3  12      149.55      144.61      8.83 o 
 -10   3  12      417.25      443.00     10.39 o 
  -9   3  12       55.05       61.08      4.56 o 
  -8   3  12       36.65       37.18      3.43 o 
  -7   3  12      127.80      125.40      8.11 o 
  -6   3  12       14.57        9.69      2.22 o 
  -5   3  12        0.19       -1.83      1.22 o 
  -4   3  12      227.57      231.81      6.62 o 
  -3   3  12      939.98      917.18     20.48 o 
  -2   3  12      129.81      108.87      6.34 o 
  -1   3  12       87.16       84.70      6.82 o 
   0   3  12        0.29        0.90      3.37 o 
   1   3  12       68.66       64.84      6.03 o 
   2   3  12        3.51        3.44      4.06 o 
   3   3  12      107.21       90.88      7.47 o 
   4   3  12       12.76       16.63      5.65 o 
   5   3  12        7.59       -0.72      5.40 o 
   6   3  12       47.77       49.42      8.06 o 
   7   3  12       28.14       38.97      8.20 o 
   8   3  12        8.74        3.77      6.36 o 
 -12   4  12        0.15       -2.09      5.00 o 
 -11   4  12       17.82       14.31      4.86 o 
 -10   4  12       73.41       57.14      5.89 o 
  -9   4  12       49.34       61.02      4.48 o 
  -8   4  12      201.62      213.97     13.15 o 
  -7   4  12      167.15      156.24      7.68 o 
  -6   4  12        2.80       -2.09      2.25 o 
  -5   4  12       25.75       24.71      3.02 o 
  -4   4  12      146.70      146.15     13.80 o 
  -3   4  12        2.38        9.90      3.31 o 
  -2   4  12        0.58       -1.36      3.08 o 
  -1   4  12       91.56       78.76      6.20 o 
   0   4  12      621.92      646.07     15.42 o 
   1   4  12      117.25      109.22     10.81 o 
   2   4  12       99.79       97.16      7.81 o 
   3   4  12       82.46       84.63      8.48 o 
   4   4  12      114.44      136.44     10.41 o 
   5   4  12        0.06       -2.00      7.43 o 
   6   4  12        4.04        5.21      7.42 o 
   7   4  12      172.83      177.27     13.09 o 
 -11   5  12      203.74      257.42     13.69 o 
 -10   5  12       63.37       79.60      6.74 o 
  -9   5  12      118.81      110.89      7.42 o 
  -8   5  12       20.52       22.59      4.41 o 
  -7   5  12       12.81        6.86      3.54 o 
  -6   5  12        0.42       -4.68      3.12 o 
  -5   5  12      342.45      355.53     10.90 o 
  -4   5  12       27.86       16.00      4.47 o 
  -3   5  12       10.28       12.07      4.28 o 
  -2   5  12      433.97      488.09     19.63 o 
  -1   5  12      516.39      579.90     28.77 o 
   0   5  12      119.39      132.96     13.07 o 
   1   5  12        8.16       14.67      5.31 o 
   2   5  12        4.26        4.84      5.32 o 
   3   5  12       55.49       48.28      7.30 o 
   4   5  12       35.30       29.96      9.66 o 
   5   5  12      137.74      155.76     17.44 o 
   6   5  12       67.49       78.82     11.32 o 
 -10   6  12       35.99       44.28      6.97 o 
  -9   6  12       19.44       16.63      5.23 o 
  -8   6  12       17.20       15.73      4.51 o 
  -7   6  12       66.02       73.20      6.22 o 
  -6   6  12        3.47       -0.25      4.54 o 
  -5   6  12       80.15       80.26      6.67 o 
  -4   6  12       52.87       57.46      6.87 o 
  -3   6  12       11.96        9.24      4.81 o 
  -2   6  12       44.06       48.26      6.51 o 
  -1   6  12       36.96       40.49      6.60 o 
   0   6  12       10.46       14.00      5.47 o 
   1   6  12        8.04       15.25      7.52 o 
   2   6  12       16.75       13.67      6.08 o 
   3   6  12       14.10        8.41      9.97 o 
   4   6  12       18.21       13.67      7.59 o 
   5   6  12       36.17       38.61     11.63 o 
  -9   7  12       13.77        7.61      5.55 o 
  -8   7  12        5.39        6.69      4.67 o 
  -7   7  12      122.36      117.23     10.73 o 
  -6   7  12       67.89       68.20      6.27 o 
  -5   7  12       39.73       19.70      5.32 o 
  -4   7  12      104.37      102.93     10.23 o 
  -3   7  12        1.86       -2.30      4.43 o 
  -2   7  12       59.77       47.81      8.96 o 
  -1   7  12        4.22       -2.33      5.42 o 
   0   7  12        0.07       -0.44      8.30 o 
   1   7  12        0.35        1.19      6.24 o 
   2   7  12       71.36       80.05     11.67 o 
   3   7  12      133.34      139.14     20.68 o 
   4   7  12        2.65       -7.27      7.50 o 
  -7   8  12        0.40       -6.51      4.34 o 
  -6   8  12        5.59        2.49      5.03 o 
  -5   8  12        0.15       -0.72      4.94 o 
  -4   8  12       16.02        4.75      9.22 o 
  -3   8  12       35.71       37.44      9.79 o 
  -2   8  12        8.11       -1.12      6.48 o 
  -1   8  12       11.82        8.37     11.66 o 
   0   8  12       25.75       33.81      8.70 o 
   1   8  12       31.90       30.76     16.57 o 
   2   8  12       18.35        4.28      7.82 o 
 -13   1  13       30.62       35.50      5.83 o 
 -12   1  13       79.60       69.57      6.31 o 
 -11   1  13      100.26      101.06      7.99 o 
 -10   1  13       67.35       60.93      5.52 o 
  -9   1  13      148.81      125.31      5.16 o 
  -8   1  13      104.95       92.29      3.41 o 
  -7   1  13      105.86       96.32      4.54 o 
  -6   1  13        1.85        3.33      2.97 o 
  -5   1  13      107.88       94.56      4.74 o 
  -4   1  13      327.50      319.27      9.67 o 
  -3   1  13      109.48       93.78     12.11 o 
  -2   1  13      417.93      402.64      7.42 o 
  -1   1  13      406.29      421.85      9.46 o 
   0   1  13       84.52       96.44      6.97 o 
   1   1  13        5.21        7.77      3.37 o 
   2   1  13       10.79        9.21      3.67 o 
   3   1  13      310.26      312.03     12.05 o 
   4   1  13       10.04       11.11      5.04 o 
   5   1  13       23.85       20.54      6.01 o 
   6   1  13       30.11       30.08      7.41 o 
   7   1  13       86.20       79.93      9.73 o 
 -13   2  13       40.51       44.89      8.35 o 
 -12   2  13       17.85       21.92      5.04 o 
 -11   2  13       20.23       26.09      4.71 o 
 -10   2  13      440.08      482.76     10.91 o 
  -9   2  13      621.65      681.25     11.63 o 
  -8   2  13      182.20      176.17      4.91 o 
  -7   2  13      270.32      276.75      8.92 o 
  -6   2  13      680.69      686.31     13.30 o 
  -5   2  13      138.61      125.77      9.18 o 
  -4   2  13      119.59      122.91     13.41 o 
  -3   2  13      155.27      133.40     13.32 o 
  -2   2  13      928.59      931.23     15.23 o 
  -1   2  13      235.09      250.54      7.88 o 
   0   2  13       77.59       69.47      5.81 o 
   1   2  13        8.99       11.25      4.72 o 
   2   2  13      415.73      433.40     13.01 o 
   3   2  13      136.31      151.78      9.04 o 
   4   2  13       22.03       26.29      7.52 o 
   5   2  13      375.65      438.13     16.12 o 
   6   2  13       11.83        8.83      5.99 o 
   7   2  13       24.63       29.79      7.99 o 
 -12   3  13        2.36        1.80      4.26 o 
 -11   3  13       48.13       52.07      5.55 o 
 -10   3  13        0.01        4.13      3.15 o 
  -9   3  13       14.68       26.76      3.50 o 
  -8   3  13      285.01      313.88      7.53 o 
  -7   3  13       76.57       72.62      4.19 o 
  -6   3  13       27.18       22.31      3.90 o 
  -5   3  13       19.66       14.66      3.77 o 
  -4   3  13       51.41       35.88      6.53 o 
  -3   3  13       29.33       27.93      3.10 o 
  -2   3  13        0.22       -2.67      2.71 o 
  -1   3  13       42.32       48.15      4.90 o 
   0   3  13      277.69      318.35     10.69 o 
   1   3  13       50.06       54.32      5.89 o 
   2   3  13       25.09       17.19      4.96 o 
   3   3  13       12.54        5.35      4.68 o 
   4   3  13      147.71      132.15     11.93 o 
   5   3  13      102.83      108.25      9.77 o 
   6   3  13      206.86      241.34     19.54 o 
   7   3  13       24.97       30.68      8.39 o 
 -12   4  13      122.62      125.52     13.45 o 
 -11   4  13        5.49        5.84      4.35 o 
 -10   4  13       19.30       15.04      4.02 o 
  -9   4  13        0.58        1.66      3.46 o 
  -8   4  13       80.60       65.39      4.84 o 
  -7   4  13        2.38       -2.11      2.84 o 
  -6   4  13      127.55      116.42      6.91 o 
  -5   4  13      216.30      204.96      7.74 o 
  -4   4  13      121.20      113.00      7.27 o 
  -3   4  13        0.31       -4.05      2.70 o 
  -2   4  13        5.76        4.37      3.65 o 
  -1   4  13       99.03      109.30     10.45 o 
   0   4  13       68.28       60.92      6.30 o 
   1   4  13        5.41        4.28      4.75 o 
   2   4  13        5.85       -3.26      4.44 o 
   3   4  13       23.79       16.29      5.55 o 
   4   4  13       27.66       19.37      6.44 o 
   5   4  13        1.20       12.01      7.12 o 
   6   4  13       71.26       79.67     10.75 o 
 -11   5  13      276.76      350.07     26.49 o 
 -10   5  13       29.07       28.64      5.62 o 
  -9   5  13       36.72       30.24      5.37 o 
  -8   5  13        1.46       -3.68      3.22 o 
  -7   5  13       70.97       68.84      5.49 o 
  -6   5  13       31.84       21.56      4.19 o 
  -5   5  13      251.27      273.54      9.44 o 
  -4   5  13      112.01      108.04      9.99 o 
  -3   5  13      504.72      501.49     13.30 o 
  -2   5  13      153.20      150.14     10.12 o 
  -1   5  13        0.17        9.85      4.76 o 
   0   5  13      292.50      316.86     12.61 o 
   1   5  13        0.92        2.73      4.94 o 
   2   5  13       69.71       56.94      7.39 o 
   3   5  13       92.16       90.76      8.90 o 
   4   5  13        0.05        0.07      5.57 o 
   5   5  13       25.10       34.17      8.04 o 
 -10   6  13       13.81        7.78      4.99 o 
  -9   6  13        0.77       -5.79      3.86 o 
  -8   6  13        0.25       -2.81      4.01 o 
  -7   6  13        2.35        0.72      3.78 o 
  -6   6  13       35.36       31.03      4.59 o 
  -5   6  13       54.36       58.55      5.90 o 
  -4   6  13       32.88       24.11      5.00 o 
  -3   6  13      146.69      146.02     14.43 o 
  -2   6  13      141.67      147.49     16.52 o 
  -1   6  13      106.81       97.83      9.79 o 
   0   6  13        1.28        1.05      5.65 o 
   1   6  13      187.14      238.86     14.30 o 
   2   6  13       25.40       32.92      9.05 o 
   3   6  13        0.70       -3.79      5.95 o 
   4   6  13        0.69       -9.44      6.72 o 
  -8   7  13        5.90        3.69      4.96 o 
  -7   7  13       17.51       18.12      5.18 o 
  -6   7  13       26.01       12.23      9.20 o 
  -5   7  13       23.93       13.37      6.95 o 
  -4   7  13       30.49       25.31      8.07 o 
  -3   7  13       41.64       38.08     10.27 o 
  -2   7  13       55.20       45.33      8.45 o 
  -1   7  13        0.96       -0.25      5.49 o 
   0   7  13        2.30        0.06     10.34 o 
   1   7  13      103.84       93.07      9.49 o 
   2   7  13        0.04       -7.57      9.70 o 
   3   7  13       45.26       57.13     14.60 o 
  -5   8  13       12.30       11.24      5.58 o 
  -4   8  13        6.63        2.51      5.21 o 
  -3   8  13        7.89        0.93      5.07 o 
  -2   8  13        9.83        4.99      6.38 o 
  -1   8  13        1.08      -10.68     10.84 o 
   0   8  13        0.55       -0.72      6.66 o 
 -13   0  14       42.49       52.45      8.51 o 
 -12   0  14      281.63      343.26     31.05 o 
 -11   0  14      231.06      279.36     15.75 o 
 -10   0  14      370.69      401.29     31.05 o 
  -9   0  14       40.12       51.98      4.95 o 
  -8   0  14       37.35       32.39      6.60 o 
  -7   0  14      120.56      101.96      8.98 o 
  -6   0  14       93.30       74.07      9.89 o 
  -5   0  14       68.84       59.66     16.05 o 
  -4   0  14     2652.04     2901.54    101.06 o 
  -3   0  14      108.36       82.00     10.90 o 
  -2   0  14      104.14      108.33     15.18 o 
  -1   0  14       28.29       32.93      4.91 o 
   0   0  14        5.53       -3.12      3.76 o 
   1   0  14       12.17        4.76      6.11 o 
   2   0  14        0.74       -1.43      5.18 o 
   3   0  14      141.60      146.19     23.47 o 
   4   0  14       15.80       16.69      8.34 o 
   5   0  14       18.74       27.79     10.36 o 
   6   0  14        0.42       -9.93      6.62 o 
   7   0  14       27.44       30.33     11.78 o 
 -13   1  14       12.76       15.42      4.69 o 
 -12   1  14       29.33       29.62      4.79 o 
 -11   1  14      145.40      139.29     10.27 o 
 -10   1  14      145.04      145.29      7.71 o 
  -9   1  14       92.12       94.00      8.15 o 
  -8   1  14       73.25       64.62      5.67 o 
  -7   1  14      178.04      175.02      9.37 o 
  -6   1  14       63.42       54.21      6.12 o 
  -5   1  14       24.70       26.26      9.30 o 
  -4   1  14      156.88      138.95     14.30 o 
  -3   1  14      157.70      179.50     10.30 o 
  -2   1  14      354.41      371.13      8.46 o 
  -1   1  14      462.12      513.81     10.13 o 
   0   1  14      171.53      205.37      8.27 o 
   1   1  14      125.69      113.88      7.78 o 
   2   1  14       46.08       48.08      6.16 o 
   3   1  14       11.68        6.01      4.94 o 
   4   1  14       12.52        2.00      5.38 o 
   5   1  14        0.42       -7.37      4.92 o 
   6   1  14       44.39       50.44      8.41 o 
 -12   2  14       36.37       33.99      5.07 o 
 -11   2  14       35.01       42.36      6.57 o 
 -10   2  14        1.04        1.30      5.40 o 
  -9   2  14       81.14       69.88      6.09 o 
  -8   2  14        1.68        2.14      3.18 o 
  -7   2  14        2.11        2.31      3.19 o 
  -6   2  14       21.62       20.17      3.64 o 
  -5   2  14      488.23      515.05     15.13 o 
  -4   2  14        0.70       -0.10      3.96 o 
  -3   2  14      408.56      426.42     14.09 o 
  -2   2  14       23.10       27.45      4.03 o 
  -1   2  14        4.54        3.24      3.29 o 
   0   2  14        0.06       -0.08      3.36 o 
   1   2  14       13.48       12.56      4.11 o 
   2   2  14       24.72       20.36      4.53 o 
   3   2  14       19.34       24.63      5.88 o 
   4   2  14        0.73       -0.46      5.11 o 
   5   2  14        9.04        6.43      6.24 o 
   6   2  14        0.03       -5.26      5.73 o 
 -12   3  14       88.86       90.53      9.06 o 
 -11   3  14       41.09       39.15      6.38 o 
 -10   3  14        9.52       11.78      6.56 o 
  -9   3  14       38.37       29.19      5.67 o 
  -8   3  14        1.26       -1.53      3.35 o 
  -7   3  14      115.83      101.48      6.04 o 
  -6   3  14      450.15      453.21     12.31 o 
  -5   3  14      378.34      378.18     11.17 o 
  -4   3  14       71.66       57.97      7.31 o 
  -3   3  14        2.01        0.98      2.67 o 
  -2   3  14        8.46        1.76      2.88 o 
  -1   3  14       10.74        3.36      3.65 o 
   0   3  14       28.20       26.16      5.33 o 
   1   3  14      109.02       92.90      7.08 o 
   2   3  14       17.03       16.73      4.97 o 
   3   3  14        9.69       21.78      6.99 o 
   4   3  14        0.08        5.06      6.00 o 
   5   3  14        1.12       12.53      6.47 o 
   6   3  14        5.07        3.75      7.17 o 
 -11   4  14       33.30       39.82      7.86 o 
 -10   4  14        0.08        3.05      5.27 o 
  -9   4  14       34.15       33.83      6.70 o 
  -8   4  14      150.05      148.07     14.41 o 
  -7   4  14      112.31      121.65     11.89 o 
  -6   4  14       41.69       31.82      4.77 o 
  -5   4  14       32.07       24.63      4.10 o 
  -4   4  14        2.44       -3.77      3.58 o 
  -3   4  14      114.63      113.07      9.88 o 
  -2   4  14        9.78        2.94      3.76 o 
  -1   4  14       58.99       56.87      6.56 o 
   0   4  14      115.09      118.78      7.93 o 
   1   4  14       35.67       41.48      6.24 o 
   2   4  14      129.28      129.85      9.19 o 
   3   4  14       10.87        1.11      5.39 o 
   4   4  14       18.62       24.41      7.79 o 
   5   4  14      196.77      245.87     15.21 o 
 -10   5  14       10.82        3.11      6.31 o 
  -9   5  14        2.80       -1.70      5.51 o 
  -8   5  14        3.05        0.24      5.73 o 
  -7   5  14       89.87       82.64      7.57 o 
  -6   5  14       35.22       38.34      6.49 o 
  -5   5  14       12.32       14.83      3.64 o 
  -4   5  14        3.15       -0.80      3.59 o 
  -3   5  14       30.41       26.48      6.08 o 
  -2   5  14       70.81       86.57     10.45 o 
  -1   5  14        7.05        9.52      4.73 o 
   0   5  14        1.47        2.31      4.90 o 
   1   5  14       66.27       64.79      7.40 o 
   2   5  14       45.80       43.60      7.24 o 
   3   5  14      107.66      108.78      9.75 o 
   4   5  14        0.11       -6.71      5.81 o 
  -9   6  14        8.74       10.58      7.32 o 
  -8   6  14        0.62       -4.72      4.26 o 
  -7   6  14        0.28       -3.00      3.85 o 
  -6   6  14       17.65       20.15      9.62 o 
  -5   6  14       32.23       28.15      6.93 o 
  -4   6  14        1.52        4.32      4.75 o 
  -3   6  14        0.01       -1.44      5.53 o 
  -2   6  14       30.32       33.40      8.96 o 
  -1   6  14        0.68       -3.67      4.71 o 
   0   6  14       32.82       48.47      7.24 o 
   1   6  14      151.01      161.83     16.44 o 
   2   6  14       11.73       -1.48     10.93 o 
   3   6  14       21.58       25.80      8.72 o 
  -7   7  14       23.88       20.66      5.60 o 
  -6   7  14       13.07        1.26      9.14 o 
  -5   7  14       13.66        8.44      4.89 o 
  -4   7  14       24.92       16.91      5.07 o 
  -3   7  14       60.01       52.57     13.81 o 
  -2   7  14        8.03        0.73      8.23 o 
  -1   7  14        0.14        7.18      6.40 o 
   0   7  14       24.59        5.83     12.00 o 
   1   7  14       50.39       29.01     12.15 o 
 -12   1  15       22.13       15.56      8.56 o 
 -11   1  15       95.74       72.95     11.24 o 
 -10   1  15       17.30       14.85      7.60 o 
  -9   1  15       78.74       67.43      9.82 o 
  -8   1  15       11.34       10.78      4.92 o 
  -7   1  15      550.49      597.14     17.76 o 
  -6   1  15      154.42      152.02     13.46 o 
  -5   1  15       43.72       43.93      8.37 o 
  -4   1  15     1086.17     1119.32     34.11 o 
  -3   1  15       70.90       75.38      7.85 o 
  -2   1  15      123.93      123.99      7.83 o 
  -1   1  15       23.93       21.50      4.33 o 
   0   1  15      152.60      158.61      8.18 o 
   1   1  15      166.49      176.76     14.96 o 
   2   1  15       38.27       31.27      5.79 o 
   3   1  15       15.76       12.37      5.61 o 
   4   1  15        3.51        1.33      5.30 o 
   5   1  15       10.27        7.94      6.00 o 
 -12   2  15      165.77      199.76     19.54 o 
 -11   2  15        6.22        9.29      5.03 o 
 -10   2  15        9.41        6.19      4.30 o 
  -9   2  15      176.56      172.22     10.38 o 
  -8   2  15       68.26       59.46      5.42 o 
  -7   2  15       21.18       15.96      3.46 o 
  -6   2  15      174.49      205.61      9.16 o 
  -5   2  15       34.80       34.51      4.36 o 
  -4   2  15      218.92      246.02     16.36 o 
  -3   2  15        6.72       -2.52      4.32 o 
  -2   2  15      206.32      191.58      6.08 o 
  -1   2  15      135.16      149.29     15.34 o 
   0   2  15        2.43       -3.55      3.33 o 
   1   2  15       31.03       25.68      5.44 o 
   2   2  15        1.22       -0.11      4.65 o 
   3   2  15       69.40       61.16      7.43 o 
   4   2  15        1.76       -1.02      5.46 o 
   5   2  15        9.67        6.07      6.57 o 
 -11   3  15       14.30       16.83      8.63 o 
 -10   3  15       54.28       53.22      6.88 o 
  -9   3  15       22.16       15.00      4.55 o 
  -8   3  15      159.70      156.98     11.03 o 
  -7   3  15        2.00       -1.37      3.47 o 
  -6   3  15      161.84      152.88     11.37 o 
  -5   3  15       35.97       32.26      5.04 o 
  -4   3  15        0.08       -2.70      4.41 o 
  -3   3  15      154.36      143.47     18.04 o 
  -2   3  15       64.82       58.72      5.06 o 
  -1   3  15        3.02        1.72      3.70 o 
   0   3  15        9.59        3.86      4.24 o 
   1   3  15       33.36       35.24      5.66 o 
   2   3  15      186.65      176.44     11.07 o 
   3   3  15        0.19        5.14      5.66 o 
   4   3  15      294.49      360.69     17.40 o 
   5   3  15      130.01      134.39     11.44 o 
 -10   4  15        0.31        1.95      5.18 o 
  -9   4  15        8.26        5.18      4.99 o 
  -8   4  15       27.57       26.38      7.08 o 
  -7   4  15       27.60       25.55      5.81 o 
  -6   4  15        2.38       -4.16      4.24 o 
  -5   4  15       22.17       21.28      5.57 o 
  -4   4  15        8.41        3.02      5.50 o 
  -3   4  15       22.64       21.74      6.73 o 
  -2   4  15       53.94       41.14      4.75 o 
  -1   4  15       16.26        8.03      4.03 o 
   0   4  15        1.14       -0.48      4.25 o 
   1   4  15       68.74       51.50      6.45 o 
   2   4  15        0.02       -0.83      5.02 o 
   3   4  15       11.15        5.79      7.05 o 
   4   4  15       33.27       30.15      8.78 o 
  -9   5  15        2.36        0.19      5.97 o 
  -8   5  15        0.02       -3.69      5.40 o 
  -7   5  15       14.03        9.89      5.64 o 
  -6   5  15       33.36       24.92      6.36 o 
  -5   5  15        0.17       -4.20      4.95 o 
  -4   5  15       14.58       14.19      7.51 o 
  -3   5  15       21.91       19.83      4.44 o 
  -2   5  15        0.60       -3.30      3.91 o 
  -1   5  15        4.26       -5.12      4.47 o 
   0   5  15        0.22       -2.98      4.52 o 
   1   5  15       16.19       12.35      5.58 o 
   2   5  15        3.02       -0.55      5.79 o 
   3   5  15        6.00        9.41      6.53 o 
  -8   6  15       15.56       15.61      7.12 o 
  -7   6  15       31.69       27.75      7.81 o 
  -6   6  15        5.02        4.39      6.07 o 
  -5   6  15      124.19      112.24     10.30 o 
  -4   6  15       15.77       18.82      4.69 o 
  -3   6  15       11.34       15.19      5.30 o 
  -2   6  15       35.89       40.29      7.87 o 
  -1   6  15      275.25      329.03     20.88 o 
   0   6  15      131.72      143.40     12.72 o 
   1   6  15        0.68        4.47      5.82 o 
  -5   7  15       20.41       12.56     13.20 o 
  -4   7  15       64.90       72.77     12.58 o 
  -3   7  15       99.82      109.22     14.70 o 
  -2   7  15       20.81       10.18     12.81 o 
 -11   0  16        0.75       -4.54      9.39 o 
 -10   0  16       24.15       18.47     10.90 o 
  -9   0  16        3.07        2.73      8.78 o 
  -8   0  16       84.95       68.13     11.21 o 
  -7   0  16       76.18       61.74     10.19 o 
  -6   0  16      112.93       99.42     12.08 o 
  -5   0  16        0.04       -8.78     11.81 o 
  -4   0  16       49.97       56.88     12.11 o 
  -3   0  16       29.43       28.77      8.57 o 
  -2   0  16       63.08       59.66     19.38 o 
  -1   0  16       14.11       16.17      5.35 o 
   0   0  16      202.45      229.49     13.93 o 
   1   0  16      353.49      416.94     18.49 o 
   2   0  16       12.21        0.91      6.50 o 
   3   0  16        2.05       -8.51      7.26 o 
   4   0  16       28.95       28.16      9.35 o 
 -11   1  16       12.98       25.88      8.66 o 
 -10   1  16       56.19       52.30      9.74 o 
  -9   1  16       53.78       55.79      9.53 o 
  -8   1  16       93.76       90.79      8.05 o 
  -7   1  16       93.12       91.43      8.14 o 
  -6   1  16       12.78        6.88      4.29 o 
  -5   1  16      119.34       95.59     11.27 o 
  -4   1  16       71.04       65.54      9.84 o 
  -3   1  16      114.80       83.88     10.72 o 
  -2   1  16       84.65       86.76      6.74 o 
  -1   1  16      154.19      161.15     12.33 o 
   0   1  16      124.85      144.59      9.83 o 
   1   1  16        7.98       14.73      4.96 o 
   2   1  16        1.86        2.32      4.89 o 
   3   1  16        1.59       -6.49      4.67 o 
   4   1  16        3.63       -1.52      6.35 o 
 -11   2  16       35.32       48.35     10.35 o 
 -10   2  16       43.91       34.72      8.66 o 
  -9   2  16       78.98       75.05     10.16 o 
  -8   2  16        5.40        4.24      4.95 o 
  -7   2  16        0.12       -6.17      4.12 o 
  -6   2  16       93.52       83.92      7.95 o 
  -5   2  16      375.76      454.76     40.14 o 
  -4   2  16       15.55       11.63      4.90 o 
  -3   2  16       10.41        7.46      4.79 o 
  -2   2  16        0.46       -1.07      4.41 o 
  -1   2  16       24.34       23.31      3.96 o 
   0   2  16       10.82        8.95      5.51 o 
   1   2  16        7.45        2.47      4.74 o 
   2   2  16       14.40       14.00      5.65 o 
   3   2  16       36.82       34.57      6.90 o 
   4   2  16        0.00       -2.65      5.59 o 
 -10   3  16        0.12       -0.36      4.45 o 
  -9   3  16        0.98       -2.32      3.42 o 
  -8   3  16        1.38       -1.05      3.34 o 
  -7   3  16        0.76       -3.48      3.19 o 
  -6   3  16        5.72        4.50      3.66 o 
  -5   3  16       13.14        9.39      3.87 o 
  -4   3  16      226.76      233.66     19.39 o 
  -3   3  16       16.93       24.84      6.36 o 
  -2   3  16       25.33       14.41      5.82 o 
  -1   3  16       12.89       10.54      3.89 o 
   0   3  16       22.32       12.90      5.29 o 
   1   3  16        2.13       -0.40      4.83 o 
   2   3  16        2.11       10.00      5.91 o 
   3   3  16        2.05        0.33      5.36 o 
  -9   4  16       77.85       84.68      8.90 o 
  -8   4  16        0.12        2.24      4.91 o 
  -7   4  16        0.02       -6.28      4.34 o 
  -6   4  16        0.01       -4.78      4.37 o 
  -5   4  16        2.57        0.24      4.60 o 
  -4   4  16       47.78       49.60      8.28 o 
  -3   4  16      172.29      168.65     16.57 o 
  -2   4  16       60.38       69.83      9.31 o 
  -1   4  16       45.78       34.85      5.20 o 
   0   4  16        4.13       -1.15      4.47 o 
   1   4  16       41.10       45.99      6.54 o 
   2   4  16       41.09       44.42      8.03 o 
   3   4  16        4.12       -2.87     12.03 o 
  -8   5  16        1.62        4.15      5.46 o 
  -7   5  16        5.49       -2.06      5.06 o 
  -6   5  16       31.06       31.96      6.82 o 
  -5   5  16       31.38       33.86      7.21 o 
  -4   5  16       24.84        7.76      6.94 o 
  -3   5  16       56.56       59.07      9.71 o 
  -2   5  16       30.94       36.00      9.41 o 
  -1   5  16       84.47       77.98      7.33 o 
   0   5  16       39.68       36.03      6.43 o 
   1   5  16        2.99       -2.08      5.16 o 
  -6   6  16        4.54       -5.21      6.30 o 
  -5   6  16       44.65       39.05      7.90 o 
  -4   6  16      153.47      172.85     25.04 o 
  -3   6  16       12.40       -2.54     12.59 o 
  -2   6  16       16.26        6.06      8.06 o 
  -1   6  16       21.33       16.88      6.05 o 
 -10   1  17       29.49       40.28      8.87 o 
  -9   1  17       39.06       27.32      8.24 o 
  -8   1  17        2.78        4.81      4.76 o 
  -7   1  17       27.88       19.96      5.10 o 
  -6   1  17       17.99       11.47      4.80 o 
  -5   1  17       63.97       40.51      8.69 o 
  -4   1  17      120.38       89.58     11.13 o 
  -3   1  17       82.61       63.99      9.89 o 
  -2   1  17      127.47      122.61     17.77 o 
  -1   1  17       29.74       38.01      6.76 o 
   0   1  17       19.22       17.56      6.69 o 
   1   1  17        1.62       -2.00      4.64 o 
   2   1  17        1.27        1.06      5.37 o 
   3   1  17        3.14       -0.56      5.36 o 
 -10   2  17        6.04       10.25      7.27 o 
  -9   2  17       45.10       55.82      9.82 o 
  -8   2  17      135.30      136.10     15.08 o 
  -7   2  17        6.54        8.51      4.32 o 
  -6   2  17       70.37       54.72      6.48 o 
  -5   2  17       49.86       48.75      9.18 o 
  -4   2  17        2.67        8.69      7.03 o 
  -3   2  17       17.31       17.99      7.52 o 
  -2   2  17       55.18       46.33      6.52 o 
  -1   2  17      127.42      146.22     14.05 o 
   0   2  17       79.54       78.84      6.77 o 
   1   2  17       76.73       70.85      7.18 o 
   2   2  17       36.49       31.70      6.34 o 
  -9   3  17       23.12       18.21      9.39 o 
  -8   3  17       17.72        9.86      8.51 o 
  -7   3  17       14.11        7.72      5.09 o 
  -6   3  17        6.81        2.89      4.44 o 
  -5   3  17        5.35        6.40      5.67 o 
  -4   3  17      132.53      159.31     19.42 o 
  -3   3  17       75.13       79.49      8.51 o 
  -2   3  17       92.80       92.64     12.20 o 
  -1   3  17       32.02       31.18      7.26 o 
   0   3  17        8.44       -0.42      5.95 o 
   1   3  17       13.97       14.76      5.74 o 
   2   3  17       27.06       14.22      6.26 o 
  -8   4  17        0.36       -4.37      7.49 o 
  -7   4  17        0.00       -2.52      5.03 o 
  -6   4  17        2.04       -2.23      4.38 o 
  -5   4  17        6.35        2.83      4.52 o 
  -4   4  17        8.16        2.09      6.02 o 
  -3   4  17       11.82       10.63      6.73 o 
  -2   4  17       16.08        8.49      6.86 o 
  -1   4  17        5.53        1.65      6.32 o 
   0   4  17        6.97        3.06      8.18 o 
   1   4  17        9.20        5.91      5.98 o 
  -6   5  17       60.46       63.76      8.16 o 
  -5   5  17       49.22       36.13      7.00 o 
  -4   5  17        6.16        4.53      7.18 o 
  -3   5  17       21.57       27.34      9.02 o 
  -2   5  17       35.70       29.11     10.63 o 
  -1   5  17        0.54        1.16      7.25 o 
  -9   0  18        2.64       -5.15      8.48 o 
  -8   0  18        3.50        3.63      7.46 o 
  -7   0  18        0.63       -0.43      6.76 o 
  -6   0  18       45.84       42.34      8.14 o 
  -5   0  18      194.65      278.98     24.74 o 
  -4   0  18       12.19       20.90     16.05 o 
  -3   0  18      291.85      353.79     41.50 o 
  -2   0  18      214.09      287.75     39.98 o 
  -1   0  18       61.36       60.57     21.20 o 
   0   0  18        0.64       10.60     17.57 o 
   1   0  18       10.65       14.09      7.29 o 
  -9   1  18       40.10       30.10     10.30 o 
  -8   1  18       22.83       13.83      6.27 o 
  -7   1  18        0.40       -0.78      4.40 o 
  -6   1  18       10.65        0.95      4.50 o 
  -5   1  18       85.59       73.56     11.09 o 
  -4   1  18      140.13      187.90     22.94 o 
  -3   1  18      144.09      121.89     17.86 o 
  -2   1  18       32.23       33.82     13.35 o 
  -1   1  18       12.22       13.34     10.70 o 
   0   1  18       53.93       54.85      8.26 o 
   1   1  18        0.25        3.60      5.04 o 
  -8   2  18        0.01        2.53      5.10 o 
  -7   2  18       26.82       21.07      5.71 o 
  -6   2  18       33.27       27.32      5.70 o 
  -5   2  18       22.28       18.52      8.66 o 
  -4   2  18      206.84      203.14     26.32 o 
  -3   2  18        1.56       -3.90      7.62 o 
  -2   2  18       24.98       33.86     12.76 o 
  -1   2  18       41.70       51.00      8.42 o 
   0   2  18        1.49        0.63      6.67 o 
   1   2  18        9.58       13.82      7.39 o 
  -7   3  18       28.75       22.70      8.35 o 
  -6   3  18       17.56       12.42      8.42 o 
  -5   3  18        0.76        1.70      6.40 o 
  -4   3  18       22.32        8.23     10.61 o 
  -3   3  18        2.51        2.69      9.08 o 
  -2   3  18       10.03        6.80      6.19 o 
  -1   3  18        4.37       -1.42      6.86 o 
   0   3  18       68.61       65.57     10.41 o 
  -5   4  18       21.51       10.91      7.37 o 
  -4   4  18       62.98       63.43      8.97 o 
  -3   4  18       12.75       15.39      7.10 o 
  -2   4  18       85.04       87.56     12.21 o 
  -7   1  19       17.20       16.12      5.53 o 
  -6   1  19       22.96       20.74      5.69 o 
  -5   1  19       22.51       31.07     12.57 o 
  -4   1  19       15.49       26.38     12.83 o 
  -3   1  19       36.83       34.67     12.73 o 
  -2   1  19       22.69       23.99     11.78 o 
  -6   2  19        2.18       -1.35      4.63 o 
  -5   2  19        0.30       -0.93      7.80 o 
  -4   2  19       70.68       84.65     16.70 o 
  -3   2  19      135.18      132.28     18.20 o 
                                                 
